# Supplementary material for: Crystal structure of 4,6-di­amino-2,2-dimethyl-3-[3-(2,4,5-tri­chloro­phen­oxy)prop­oxy]-2,3-di­hydro-1,3,5-triazin-1-ium chloride methanol monosolvate
Source: Acta Crystallogr E Crystallogr Commun. 2015 Jul 29;71(Pt 8):o608–9. doi: 10.1107/S205698901501378X (PMC4571422; doi:10.1107/S205698901501378X)
Supplement: Supplementary file 1 [file e-71-0o608-sup1.cif]

##############################################################################
#                                                                            #
# This CIF contains the data in a paper accepted for publication in          #
# Acta Crystallographica Section E. It conforms to the requirements of       #
# Notes for Authors for Acta Crystallographica Section E, and has been       #
# peer reviewed under the auspices of the IUCr Commission on Journals.       #
#                                                                            #
# Full details of the Crystallographic Information File format               #
# are given in the paper "The Crystallographic Information File (CIF):       #
# a New Standard Archive File for Crystallography" by S. R. Hall, F. H.      #
# Allen and I. D. Brown [Acta Cryst. (1991), A47, 655-685].                  #
#                                                                            #
# The current version of the core CIF dictionary is obtainable from          #
# ftp://ftp.iucr.org/pub/cif_core.dic.                                       #
#                                                                            #
# Software is freely available for graphical display of the structure(s)     #
# in this CIF. For information consult the CIF software page                 #
# http://www.iucr.org/resources/cif/software.                                #
#                                                                            #
# This file may be used for bona fide research purposes within the           #
# scientific community so long as proper attribution is given to the journal # 
# article from which it was obtained.                                        #
#                                                                            #
##############################################################################
data_I
_audit_creation_method     SHELXL-2013
_publ_contact_author_name     'Palangpon Kongsaeree'
_publ_contact_author_address
;\
Department of Chemistry and Center of Excellence for Innovation in Chemistry,
and Center for Excellence in Protein Structure and Function, Faculty of \
Science, Mahidol University, Bangkok 10400, Thailand
;
_publ_contact_author_email     'palangpon.kon@mahidol.ac.th'
_publ_contact_author_fax     '+662-3547151'
_publ_contact_author_phone     '+662-2015190'
_publ_section_title
;\
Crystal structure of
4,6-diamino-2,2-dimethyl-3-[3-(2,4,5-trichlorophenoxy)propoxy]-2,3-dihydro-1,\
3,5-triazin-1-ium chloride methanol monosolvate
;
loop_
    _publ_author_name
    _publ_author_footnote
    _publ_author_address
    'Khongsuk, Pattarapol' .
;\
Department of Chemistry and Center of Excellence for Innovation in Chemistry,
and Center for Excellence in Protein Structure and Function, Faculty of \
Science, Mahidol University, Bangkok 10400, Thailand
;
    'Prabpai, Samran' .
;\
Department of Chemistry and Center of Excellence for Innovation in Chemistry,
and Center for Excellence in Protein Structure and Function, Faculty of \
Science, Mahidol University, Bangkok 10400, Thailand
;
    'Kongsaeree, Palangpon' .
;\
Department of Chemistry and Center of Excellence for Innovation in Chemistry,
and Center for Excellence in Protein Structure and Function, Faculty of \
Science, Mahidol University, Bangkok 10400, Thailand
;
_chemical_name_systematic
;\
4,6-Diamino-2,2-dimethyl-3-[3-(2,4,5-trichlorophenoxy)propoxy]-2,3-dihydro-\
1,3,5-triazin-1-ium chloride methanol monosolvate
;
_chemical_name_common     'WR99210'
_chemical_formula_moiety     'C14 H19 Cl3 N5 O2 +, Cl -, C H4 O'
_chemical_formula_sum     'C15 H23 Cl4 N5 O3'
_chemical_formula_iupac     'C14 H19 Cl3 N5 O2 +, Cl -, C H4 O'
_chemical_formula_weight     463.18
_chemical_melting_point     ?
_shelx_space_group_comment
;
The symmetry employed for this shelxl refinement is uniquely defined
by the following loop, which should always be used as a source of
symmetry information in preference to the above space-group names.
They are only intended as comments.
;
_space_group_crystal_system     triclinic
_space_group_name_H-M_alt     'P -1'
_space_group_name_Hall     '-P 1'
loop_
    _space_group_symop_operation_xyz
    'x, y, z'
    '-x, -y, -z'
_cell_length_a     8.5930(4)
_cell_length_b     9.3510(3)
_cell_length_c     14.6970(7)
_cell_angle_alpha     75.422(3)
_cell_angle_beta     78.2260(19)
_cell_angle_gamma     70.194(3)
_cell_volume     1066.13(8)
_cell_formula_units_Z     2
_cell_measurement_reflns_used     2724
_cell_measurement_theta_min     2.910
_cell_measurement_theta_max     23.257
_cell_measurement_temperature     298(2)
_exptl_crystal_description     'Rod'
_exptl_crystal_colour     'Colourless'
_exptl_crystal_size_max     0.32
_exptl_crystal_size_mid     0.20
_exptl_crystal_size_min     0.18
_exptl_crystal_density_diffrn     1.443
_exptl_crystal_density_meas     ?
_exptl_crystal_density_method     'not measured'
_exptl_crystal_F_000     480
_exptl_absorpt_coefficient_mu     0.580
_exptl_absorpt_correction_type     none
_exptl_absorpt_process_details     ?
_shelx_estimated_absorpt_T_min     0.870
_shelx_estimated_absorpt_T_max     0.901
_exptl_absorpt_correction_T_min     ?
_exptl_absorpt_correction_T_max     ?
_exptl_special_details     ?
_diffrn_ambient_temperature     298(2)
_diffrn_radiation_type     MoK\a
_diffrn_radiation_wavelength     0.71073
_diffrn_measurement_device_type     'Nonius KappaCCD'
_diffrn_measurement_method     'CCD'
_diffrn_detector_area_resol_mean     9
_diffrn_reflns_number     5032
_diffrn_reflns_av_R_equivalents     0.0167
_diffrn_reflns_theta_min     3.083
_diffrn_reflns_theta_max     23.273
_diffrn_reflns_theta_full     25.242
_diffrn_measured_fraction_theta_max     0.950
_diffrn_measured_fraction_theta_full     0.950
_diffrn_reflns_limit_h_min     -9
_diffrn_reflns_limit_h_max     9
_diffrn_reflns_limit_k_min     -10
_diffrn_reflns_limit_k_max     9
_diffrn_reflns_limit_l_min     -16
_diffrn_reflns_limit_l_max     16
_refine_special_details
;
Refinement of <i>F</i>^2^ against ALL reflections. The weighted <i>R</i>-factor
<i>wR</i> and goodness of fit <i>S</i> are based on <i>F</i>^2^, conventional
<i>R</i>-factors <i>R</i> are based on <i>F</i>, with <i>F</i> set to zero for
negative <i>F</i>^2^. The threshold expression of <i>F</i>^2^ >
<i>\s</i>(<i>F</i>^2^) is used only for calculating <i>R</i>-factors(gt)
<i>etc</i>. and is not relevant to the choice of reflections for refinement.
<i>R</i>-factors based on <i>F</i>^2^ are statistically about twice as large
as those based on <i>F</i>, and <i>R</i>-factors based on ALL data will be
even larger.
;
_reflns_number_total     2935
_reflns_number_gt     2681
_reflns_threshold_expression     'I > 2\s(I)'
_refine_ls_structure_factor_coef     Fsqd
_refine_ls_matrix_type     full
_refine_ls_R_factor_all     0.0381
_refine_ls_R_factor_gt     0.0343
_refine_ls_wR_factor_gt     0.0836
_refine_ls_wR_factor_ref     0.0874
_refine_ls_goodness_of_fit_ref     1.059
_refine_ls_restrained_S_all     1.059
_refine_ls_number_reflns     2935
_refine_ls_number_parameters     268
_refine_ls_number_restraints     6
_refine_ls_hydrogen_treatment     mixed
_refine_ls_weighting_scheme     calc
_refine_ls_weighting_details
              'w=1/[\s^2^(Fo^2^)+(0.0351P)^2^+0.5001P] where P=(Fo^2^+2Fc^2^)/3'
_atom_sites_solution_hydrogens     mixed
_atom_sites_solution_primary     direct
_atom_sites_solution_secondary     difmap
_refine_ls_shift/su_max     0.001
_refine_ls_shift/su_mean     0.000
_refine_diff_density_max     0.255
_refine_diff_density_min     -0.260
_refine_ls_extinction_method     none
_refine_ls_extinction_coef     .
loop_
    _atom_type_symbol
    _atom_type_description
    _atom_type_scat_dispersion_real
    _atom_type_scat_dispersion_imag
    _atom_type_scat_source
    'C' 'C' 0.0030 0.0020
                         'International Tables Vol C Tables 4.2.6.8 and 6.1.1.4'
    'H' 'H' 0.0000 0.0000
                         'International Tables Vol C Tables 4.2.6.8 and 6.1.1.4'
    'O' 'O' 0.0110 0.0060
                         'International Tables Vol C Tables 4.2.6.8 and 6.1.1.4'
    'N' 'N' 0.0060 0.0030
                         'International Tables Vol C Tables 4.2.6.8 and 6.1.1.4'
    'Cl' 'Cl' 0.1480 0.1590
                         'International Tables Vol C Tables 4.2.6.8 and 6.1.1.4'
_computing_data_collection
;
<i>KappaCCD Software</i> (Nonius, 1999)
;
_computing_cell_refinement
;
SCALEPACK (Otwinowski & Minor, 1997)
;
_computing_data_reduction
;
DENZO (Otwinowski & Minor, 1997)
;
_computing_structure_solution
;
SIR97 (Altomare <i>et al.</i>,  1999)
;
_computing_structure_refinement
;
SHELXL2013 (Sheldrick, 2015)
;
_computing_molecular_graphics
;
PLATON (Spek, 2009)
;
_computing_publication_material
;
publCIF (Westrip, 2010)
;
loop_
    _atom_site_type_symbol
    _atom_site_label
    _atom_site_fract_x
    _atom_site_fract_y
    _atom_site_fract_z
    _atom_site_U_iso_or_equiv
    _atom_site_adp_type
    _atom_site_calc_flag
    _atom_site_occupancy
    _atom_site_disorder_assembly
    _atom_site_disorder_group
    Cl Cl1 -0.26674(7) -0.09037(6) 0.98859(4) 0.05048(18) Uani d 1 . .
    Cl Cl2 -0.50317(9) 0.36361(7) 1.18779(4) 0.0669(2) Uani d 1 . .
    Cl Cl3 -0.27290(9) 0.54749(7) 1.04479(5) 0.0658(2) Uani d 1 . .
    Cl Cl4 0.17598(7) 0.43814(6) 0.40327(4) 0.05568(19) Uani d 1 . .
    O O1 0.36692(15) 0.10928(15) 0.69350(9) 0.0364(3) Uani d 1 . .
    O O2 -0.07327(17) 0.09663(16) 0.86849(10) 0.0423(3) Uani d 1 . .
    O O3 0.0138(3) 0.4448(3) 0.22657(17) 0.0928(7) Uani d 1 . .
    H H3 0.0601 0.4417 0.2709 0.139 Uiso calc 1 . .
    N N1 0.6726(2) 0.30658(19) 0.58733(12) 0.0404(4) Uani d 1 . .
    N N2 0.9243(2) 0.2208(2) 0.49858(14) 0.0459(4) Uani d 1 . .
    N N3 0.77155(19) 0.05192(18) 0.56004(11) 0.0369(4) Uani d 1 . .
    N N4 0.5995(2) -0.1015(2) 0.61841(14) 0.0491(5) Uani d 1 . .
    N N5 0.49520(18) 0.15639(17) 0.62848(11) 0.0327(4) Uani d 1 . .
    C C1 0.7877(2) 0.1939(2) 0.54981(13) 0.0338(4) Uani d 1 . .
    C C2 0.6256(2) 0.0339(2) 0.60370(13) 0.0334(4) Uani d 1 . .
    C C3 0.5346(2) 0.2785(2) 0.65866(14) 0.0356(4) Uani d 1 . .
    C C4 0.5862(3) 0.2234(3) 0.75760(15) 0.0501(5) Uani d 1 . .
    H H4C 0.4938 0.2043 0.8026 0.060 Uiso calc 1 . .
    H H4D 0.6195 0.3015 0.7732 0.060 Uiso calc 1 . .
    H H4E 0.6779 0.1294 0.7596 0.060 Uiso calc 1 . .
    C C5 0.3872(3) 0.4247(2) 0.65107(18) 0.0509(6) Uani d 1 . .
    H H5A 0.2982 0.4096 0.7001 0.061 Uiso calc 1 . .
    H H5B 0.3498 0.4478 0.5903 0.061 Uiso calc 1 . .
    H H5C 0.4200 0.5094 0.6580 0.061 Uiso calc 1 . .
    C C6 0.2207(2) 0.1419(3) 0.64724(14) 0.0422(5) Uani d 1 . .
    H H6A 0.2490 0.0902 0.5939 0.051 Uiso calc 1 . .
    H H6B 0.1740 0.2525 0.6248 0.051 Uiso calc 1 . .
    C C7 0.0993(2) 0.0797(3) 0.72291(15) 0.0421(5) Uani d 1 . .
    H H7A 0.0103 0.0749 0.6935 0.051 Uiso calc 1 . .
    H H7B 0.1564 -0.0249 0.7532 0.051 Uiso calc 1 . .
    C C8 0.0247(3) 0.1781(2) 0.79714(14) 0.0418(5) Uani d 1 . .
    H H8A 0.1119 0.1912 0.8241 0.050 Uiso calc 1 . .
    H H8B -0.0448 0.2796 0.7698 0.050 Uiso calc 1 . .
    C C9 -0.1674(2) 0.1672(2) 0.94055(13) 0.0348(4) Uani d 1 . .
    C C10 -0.2683(2) 0.0871(2) 1.00452(13) 0.0349(4) Uani d 1 . .
    C C11 -0.3698(3) 0.1481(2) 1.07983(14) 0.0405(5) Uani d 1 . .
    H H11 -0.4368 0.0939 1.1217 0.049 Uiso calc 1 . .
    C C12 -0.3719(3) 0.2895(2) 1.09306(14) 0.0419(5) Uani d 1 . .
    C C13 -0.2726(3) 0.3696(2) 1.02998(14) 0.0418(5) Uani d 1 . .
    C C14 -0.1711(3) 0.3094(2) 0.95396(14) 0.0407(5) Uani d 1 . .
    H H14 -0.1053 0.3647 0.9118 0.049 Uiso calc 1 . .
    C C15 0.0334(5) 0.2948(4) 0.2183(3) 0.1067(12) Uani d 1 . .
    H H15A -0.0107 0.2981 0.1625 0.160 Uiso calc 1 . .
    H H15B -0.0254 0.2456 0.2732 0.160 Uiso calc 1 . .
    H H15C 0.1498 0.2369 0.2133 0.160 Uiso calc 1 . .
    H H1 0.700(3) 0.3881(18) 0.5866(17) 0.053(7) Uiso d 1 . .
    H H2A 0.944(3) 0.3083(16) 0.4926(16) 0.045(6) Uiso d 1 . .
    H H2B 1.002(2) 0.144(2) 0.4770(16) 0.052(7) Uiso d 1 . .
    H H4A 0.680(2) -0.181(2) 0.6007(17) 0.057(7) Uiso d 1 . .
    H H4B 0.507(2) -0.108(3) 0.6546(16) 0.067(8) Uiso d 1 . .
loop_
    _atom_site_aniso_label
    _atom_site_aniso_U_11
    _atom_site_aniso_U_22
    _atom_site_aniso_U_33
    _atom_site_aniso_U_12
    _atom_site_aniso_U_13
    _atom_site_aniso_U_23
    Cl1 0.0612(4) 0.0386(3) 0.0568(3) -0.0254(3) 0.0059(3) -0.0153(2)
    Cl2 0.0924(5) 0.0554(4) 0.0519(4) -0.0290(3) 0.0215(3) -0.0243(3)
    Cl3 0.0963(5) 0.0422(3) 0.0678(4) -0.0344(3) 0.0018(3) -0.0180(3)
    Cl4 0.0613(4) 0.0410(3) 0.0719(4) -0.0260(3) 0.0097(3) -0.0241(3)
    O1 0.0292(7) 0.0467(8) 0.0340(7) -0.0173(6) 0.0032(5) -0.0070(6)
    O2 0.0422(8) 0.0407(8) 0.0426(8) -0.0178(6) 0.0095(6) -0.0107(6)
    O3 0.1093(18) 0.0790(15) 0.0964(17) -0.0336(13) -0.0224(13) -0.0144(12)
    N1 0.0407(9) 0.0317(9) 0.0515(10) -0.0178(8) 0.0047(8) -0.0123(8)
    N2 0.0406(10) 0.0400(11) 0.0577(11) -0.0220(9) 0.0091(8) -0.0093(9)
    N3 0.0341(9) 0.0332(9) 0.0432(9) -0.0151(7) 0.0078(7) -0.0109(7)
    N4 0.0443(11) 0.0340(10) 0.0682(13) -0.0196(9) 0.0168(9) -0.0172(9)
    N5 0.0283(8) 0.0344(9) 0.0365(8) -0.0138(7) 0.0058(6) -0.0111(7)
    C1 0.0334(10) 0.0335(11) 0.0346(10) -0.0140(9) 0.0008(8) -0.0060(8)
    C2 0.0354(10) 0.0323(10) 0.0335(10) -0.0135(8) 0.0018(8) -0.0086(8)
    C3 0.0337(10) 0.0342(10) 0.0408(11) -0.0117(8) 0.0014(8) -0.0138(8)
    C4 0.0487(13) 0.0593(14) 0.0474(13) -0.0177(11) -0.0071(10) -0.0173(11)
    C5 0.0450(12) 0.0382(12) 0.0661(15) -0.0051(10) -0.0028(11) -0.0183(10)
    C6 0.0342(11) 0.0594(13) 0.0372(11) -0.0190(10) -0.0018(8) -0.0124(9)
    C7 0.0345(11) 0.0544(13) 0.0433(11) -0.0211(9) -0.0007(9) -0.0130(10)
    C8 0.0373(11) 0.0454(12) 0.0425(11) -0.0194(9) 0.0047(9) -0.0068(9)
    C9 0.0326(10) 0.0356(11) 0.0358(10) -0.0116(8) -0.0022(8) -0.0065(8)
    C10 0.0379(11) 0.0301(10) 0.0379(11) -0.0124(8) -0.0048(8) -0.0061(8)
    C11 0.0458(12) 0.0398(12) 0.0368(11) -0.0210(9) 0.0022(9) -0.0039(9)
    C12 0.0503(12) 0.0394(12) 0.0356(11) -0.0151(10) -0.0002(9) -0.0091(9)
    C13 0.0526(12) 0.0325(11) 0.0431(12) -0.0162(9) -0.0068(10) -0.0073(9)
    C14 0.0428(11) 0.0379(11) 0.0425(11) -0.0202(9) -0.0007(9) -0.0030(9)
    C15 0.152(4) 0.064(2) 0.120(3) -0.035(2) -0.050(3) -0.0171(19)
_geom_special_details
;
All e.s.d.'s (except the e.s.d. in the dihedral angle between two l.s. planes)
are estimated using the full covariance matrix. The cell e.s.d.'s are taken
into account individually in the estimation of e.s.d.'s in distances, angles
and torsion angles; correlations between e.s.d.'s in cell parameters are only
used when they are defined by crystal symmetry. An approximate (isotropic)
treatment of cell e.s.d.'s is used for estimating e.s.d.'s involving l.s.
planes.
;
loop_
    _geom_bond_atom_site_label_1
    _geom_bond_atom_site_label_2
    _geom_bond_site_symmetry_2
    _geom_bond_distance
    _geom_bond_publ_flag
    Cl1 C10 . 1.7290(19) ?
    Cl2 C12 . 1.734(2) ?
    Cl3 C13 . 1.730(2) ?
    O1 N5 . 1.4177(19) ?
    O1 C6 . 1.455(2) ?
    O2 C9 . 1.361(2) ?
    O2 C8 . 1.436(2) ?
    O3 C15 . 1.389(4) ?
    O3 H3 . 0.8200 ?
    N1 C1 . 1.325(3) ?
    N1 C3 . 1.462(2) ?
    N1 H1 . 0.866(10) ?
    N2 C1 . 1.324(2) ?
    N2 H2A . 0.868(10) ?
    N2 H2B . 0.874(10) ?
    N3 C2 . 1.332(2) ?
    N3 C1 . 1.349(2) ?
    N4 C2 . 1.317(3) ?
    N4 H4A . 0.883(10) ?
    N4 H4B . 0.873(10) ?
    N5 C2 . 1.369(2) ?
    N5 C3 . 1.481(2) ?
    C3 C5 . 1.514(3) ?
    C3 C4 . 1.519(3) ?
    C4 H4C . 0.9600 ?
    C4 H4D . 0.9600 ?
    C4 H4E . 0.9600 ?
    C5 H5A . 0.9600 ?
    C5 H5B . 0.9600 ?
    C5 H5C . 0.9600 ?
    C6 C7 . 1.509(3) ?
    C6 H6A . 0.9700 ?
    C6 H6B . 0.9700 ?
    C7 C8 . 1.506(3) ?
    C7 H7A . 0.9700 ?
    C7 H7B . 0.9700 ?
    C8 H8A . 0.9700 ?
    C8 H8B . 0.9700 ?
    C9 C14 . 1.382(3) ?
    C9 C10 . 1.396(3) ?
    C10 C11 . 1.377(3) ?
    C11 C12 . 1.378(3) ?
    C11 H11 . 0.9300 ?
    C12 C13 . 1.381(3) ?
    C13 C14 . 1.383(3) ?
    C14 H14 . 0.9300 ?
    C15 H15A . 0.9600 ?
    C15 H15B . 0.9600 ?
    C15 H15C . 0.9600 ?
loop_
    _geom_angle_atom_site_label_1
    _geom_angle_atom_site_label_2
    _geom_angle_atom_site_label_3
    _geom_angle_site_symmetry_1
    _geom_angle_site_symmetry_3
    _geom_angle
    _geom_angle_publ_flag
    N5 O1 C6 . . 110.75(13) ?
    C9 O2 C8 . . 118.27(15) ?
    C15 O3 H3 . . 109.5 ?
    C1 N1 C3 . . 122.30(16) ?
    C1 N1 H1 . . 117.3(16) ?
    C3 N1 H1 . . 116.2(16) ?
    C1 N2 H2A . . 121.4(15) ?
    C1 N2 H2B . . 118.5(16) ?
    H2A N2 H2B . . 120(2) ?
    C2 N3 C1 . . 116.03(16) ?
    C2 N4 H4A . . 119.9(16) ?
    C2 N4 H4B . . 114.9(18) ?
    H4A N4 H4B . . 124(2) ?
    C2 N5 O1 . . 112.83(14) ?
    C2 N5 C3 . . 117.77(15) ?
    O1 N5 C3 . . 110.56(13) ?
    N2 C1 N1 . . 119.24(17) ?
    N2 C1 N3 . . 117.74(17) ?
    N1 C1 N3 . . 123.01(16) ?
    N4 C2 N3 . . 120.33(17) ?
    N4 C2 N5 . . 118.00(17) ?
    N3 C2 N5 . . 121.51(16) ?
    N1 C3 N5 . . 103.00(14) ?
    N1 C3 C5 . . 108.81(16) ?
    N5 C3 C5 . . 109.49(16) ?
    N1 C3 C4 . . 111.45(16) ?
    N5 C3 C4 . . 111.35(16) ?
    C5 C3 C4 . . 112.31(18) ?
    C3 C4 H4C . . 109.5 ?
    C3 C4 H4D . . 109.5 ?
    H4C C4 H4D . . 109.5 ?
    C3 C4 H4E . . 109.5 ?
    H4C C4 H4E . . 109.5 ?
    H4D C4 H4E . . 109.5 ?
    C3 C5 H5A . . 109.5 ?
    C3 C5 H5B . . 109.5 ?
    H5A C5 H5B . . 109.5 ?
    C3 C5 H5C . . 109.5 ?
    H5A C5 H5C . . 109.5 ?
    H5B C5 H5C . . 109.5 ?
    O1 C6 C7 . . 104.82(15) ?
    O1 C6 H6A . . 110.8 ?
    C7 C6 H6A . . 110.8 ?
    O1 C6 H6B . . 110.8 ?
    C7 C6 H6B . . 110.8 ?
    H6A C6 H6B . . 108.9 ?
    C8 C7 C6 . . 112.46(17) ?
    C8 C7 H7A . . 109.1 ?
    C6 C7 H7A . . 109.1 ?
    C8 C7 H7B . . 109.1 ?
    C6 C7 H7B . . 109.1 ?
    H7A C7 H7B . . 107.8 ?
    O2 C8 C7 . . 105.97(16) ?
    O2 C8 H8A . . 110.5 ?
    C7 C8 H8A . . 110.5 ?
    O2 C8 H8B . . 110.5 ?
    C7 C8 H8B . . 110.5 ?
    H8A C8 H8B . . 108.7 ?
    O2 C9 C14 . . 125.37(17) ?
    O2 C9 C10 . . 115.84(17) ?
    C14 C9 C10 . . 118.79(18) ?
    C11 C10 C9 . . 120.85(18) ?
    C11 C10 Cl1 . . 119.59(14) ?
    C9 C10 Cl1 . . 119.56(15) ?
    C10 C11 C12 . . 120.00(18) ?
    C10 C11 H11 . . 120.0 ?
    C12 C11 H11 . . 120.0 ?
    C11 C12 C13 . . 119.49(18) ?
    C11 C12 Cl2 . . 118.64(15) ?
    C13 C12 Cl2 . . 121.85(16) ?
    C12 C13 C14 . . 120.82(18) ?
    C12 C13 Cl3 . . 120.49(16) ?
    C14 C13 Cl3 . . 118.68(15) ?
    C9 C14 C13 . . 120.05(18) ?
    C9 C14 H14 . . 120.0 ?
    C13 C14 H14 . . 120.0 ?
    O3 C15 H15A . . 109.5 ?
    O3 C15 H15B . . 109.5 ?
    H15A C15 H15B . . 109.5 ?
    O3 C15 H15C . . 109.5 ?
    H15A C15 H15C . . 109.5 ?
    H15B C15 H15C . . 109.5 ?
loop_
    _geom_torsion_atom_site_label_1
    _geom_torsion_atom_site_label_2
    _geom_torsion_atom_site_label_3
    _geom_torsion_atom_site_label_4
    _geom_torsion_site_symmetry_1
    _geom_torsion_site_symmetry_2
    _geom_torsion_site_symmetry_3
    _geom_torsion_site_symmetry_4
    _geom_torsion
    _geom_torsion_publ_flag
    C6 O1 N5 C2 . . . . -107.86(18) ?
    C6 O1 N5 C3 . . . . 117.90(17) ?
    C3 N1 C1 N2 . . . . -168.24(18) ?
    C3 N1 C1 N3 . . . . 12.8(3) ?
    C2 N3 C1 N2 . . . . -173.42(18) ?
    C2 N3 C1 N1 . . . . 5.6(3) ?
    C1 N3 C2 N4 . . . . -178.78(19) ?
    C1 N3 C2 N5 . . . . 5.9(3) ?
    O1 N5 C2 N4 . . . . 19.0(2) ?
    C3 N5 C2 N4 . . . . 149.69(18) ?
    O1 N5 C2 N3 . . . . -165.59(16) ?
    C3 N5 C2 N3 . . . . -34.9(3) ?
    C1 N1 C3 N5 . . . . -35.7(2) ?
    C1 N1 C3 C5 . . . . -151.85(19) ?
    C1 N1 C3 C4 . . . . 83.8(2) ?
    C2 N5 C3 N1 . . . . 45.5(2) ?
    O1 N5 C3 N1 . . . . 177.24(14) ?
    C2 N5 C3 C5 . . . . 161.15(17) ?
    O1 N5 C3 C5 . . . . -67.12(19) ?
    C2 N5 C3 C4 . . . . -74.1(2) ?
    O1 N5 C3 C4 . . . . 57.68(19) ?
    N5 O1 C6 C7 . . . . 177.50(15) ?
    O1 C6 C7 C8 . . . . 72.4(2) ?
    C9 O2 C8 C7 . . . . -174.20(16) ?
    C6 C7 C8 O2 . . . . -174.17(16) ?
    C8 O2 C9 C14 . . . . -3.3(3) ?
    C8 O2 C9 C10 . . . . 176.05(17) ?
    O2 C9 C10 C11 . . . . -179.53(18) ?
    C14 C9 C10 C11 . . . . -0.1(3) ?
    O2 C9 C10 Cl1 . . . . 0.1(2) ?
    C14 C9 C10 Cl1 . . . . 179.54(15) ?
    C9 C10 C11 C12 . . . . -0.3(3) ?
    Cl1 C10 C11 C12 . . . . -179.98(16) ?
    C10 C11 C12 C13 . . . . 0.5(3) ?
    C10 C11 C12 Cl2 . . . . 179.18(16) ?
    C11 C12 C13 C14 . . . . -0.1(3) ?
    Cl2 C12 C13 C14 . . . . -178.82(17) ?
    C11 C12 C13 Cl3 . . . . 179.94(17) ?
    Cl2 C12 C13 Cl3 . . . . 1.3(3) ?
    O2 C9 C14 C13 . . . . 179.80(18) ?
    C10 C9 C14 C13 . . . . 0.4(3) ?
    C12 C13 C14 C9 . . . . -0.3(3) ?
    Cl3 C13 C14 C9 . . . . 179.62(16) ?
loop_
    _geom_hbond_atom_site_label_D
    _geom_hbond_atom_site_label_H
    _geom_hbond_atom_site_label_A
    _geom_hbond_site_symmetry_A
    _geom_hbond_distance_DH
    _geom_hbond_distance_HA
    _geom_hbond_distance_DA
    _geom_hbond_angle_DHA
    N1 H1 Cl4 2_666 0.866(10) 2.274(11) 3.1236(17) 167(2)
    N2 H2A Cl4 1_655 0.868(10) 2.638(17) 3.3285(17) 137.3(18)
    N2 H2B N3 2_756 0.874(10) 2.258(11) 3.122(2) 170(2)
    N4 H4A Cl4 2_656 0.883(10) 2.307(13) 3.1419(19) 158(2)
    O3 H3 Cl4 . 0.82 2.35 3.166(2) 176
    C14 H14 O3 2_566 0.93 2.53 3.423(3) 161
_shelx_hkl_file
;
  -9  -6  -7 1773.25   58.95   1
  -9  -6  -6  108.78    8.14   1
  -9  -6  -5  765.08   39.83   1
  -9  -6  -4   53.14    5.25   1
  -9  -6  -3   58.68    5.36   1
  -9  -6  -2  558.38   31.19   1
  -9  -6  -1   12.39    2.89   1
  -9  -5  -8   20.07    5.20   1
  -9  -5  -7   29.70    4.80   1
  -9  -5  -6   32.83    5.16   1
  -9  -5  -5  283.25   17.17   1
  -9  -5  -4   18.06    3.40   1
  -9  -5  -3   65.12    5.97   1
  -9  -5  -2   37.95    4.56   1
  -9  -5  -1   14.59    4.43   1
  -9  -5   0   76.91    6.31   1
  -9  -4  -8   -2.50    3.41   1
  -9  -4  -7    2.19    3.29   1
  -9  -4  -6  123.65    9.12   1
  -9  -4  -5  301.72   18.06   1
  -9  -4  -4   99.80    8.19   1
  -9  -4  -3    8.01    3.23   1
  -9  -4  -2   72.08    6.62   1
  -9  -4  -1   -5.02    2.91   1
  -9  -4   0  310.11   19.72   1
  -9  -4   1    5.81    3.52   1
  -9  -3  -8  189.06   13.48   1
  -9  -3  -7    0.59    3.28   1
  -9  -3  -6  205.35   12.61   1
  -9  -3  -5   98.41    8.13   1
  -9  -3  -4   19.71    3.73   1
  -9  -3  -3    5.38    4.41   1
  -9  -3  -2   38.44    6.20   1
  -9  -3  -1  435.14   24.61   1
  -9  -3   0   29.38    4.44   1
  -9  -3   1   55.20    5.94   1
  -9  -3   2  103.84    8.97   1
  -9  -2  -7    1.39    3.28   1
  -9  -2  -6   93.51    8.70   1
  -9  -2  -5  145.20   10.85   1
  -9  -2  -4  145.68    9.90   1
  -9  -2  -3  135.49   10.24   1
  -9  -2  -2   77.26    7.03   1
  -9  -2  -1   -1.99    3.50   1
  -9  -2   0  260.18   17.42   1
  -9  -2   1   54.76    6.66   1
  -9  -2   2    0.10    4.56   1
  -9  -1  -6  141.37   11.89   1
  -9  -1  -5   42.51    5.61   1
  -9  -1  -4  241.49   16.16   1
  -9  -1  -3    6.30    3.61   1
  -9  -1  -2    1.39    3.68   1
  -9  -1  -1    0.30    3.52   1
  -9  -1   0   16.81    4.10   1
  -9  -1   1  226.20   15.94   1
  -8  -8  -7   33.41    2.77   1
  -8  -8  -6   81.36    4.33   1
  -8  -8  -5   33.52    2.55   1
  -8  -8  -4  217.27    9.14   1
  -8  -8  -3   27.88    2.32   1
  -8  -8  -2  217.27    9.43   1
  -8  -7  -9  143.52    6.71   1
  -8  -7  -8  589.03   21.36   1
  -8  -7  -7  460.53   17.17   1
  -8  -7  -6  287.30   11.53   1
  -8  -7  -5  804.29   27.23   1
  -8  -7  -4   35.40    2.86   1
  -8  -7  -3    1.00    1.80   1
  -8  -7  -2   -0.50    1.70   1
  -8  -7  -1   76.21    5.41   1
  -8  -7   0  206.21   11.49   1
  -8  -7   1    0.90    2.39   1
  -8  -6 -10   34.22    3.39   1
  -8  -6  -9  279.89   10.71   1
  -8  -6  -8  109.20    5.85   1
  -8  -6  -7  514.38   19.50   1
  -8  -6  -6  350.44   13.85   1
  -8  -6  -5  509.40   18.06   1
  -8  -6  -4  820.25   29.79   1
  -8  -6  -3   12.11    2.23   1
  -8  -6  -2   50.84    4.56   1
  -8  -6  -1    0.59    2.79   1
  -8  -6   0  148.60    9.75   1
  -8  -6   1    3.20    3.11   1
  -8  -6   2    5.81    3.08   1
  -8  -6   3   24.30    3.25   1
  -8  -5 -11   71.57    4.06   1
  -8  -5 -10   38.94    3.12   1
  -8  -5  -9   67.40    4.11   1
  -8  -5  -8  189.61    7.71   1
  -8  -5  -7   98.01    4.95   1
  -8  -5  -6    5.62    1.90   1
  -8  -5  -5  104.86    4.92   1
  -8  -5  -4  119.90    7.01   1
  -8  -5  -3  116.42    6.91   1
  -8  -5  -2  767.84   32.70   1
  -8  -5  -1  158.00    8.55   1
  -8  -5   0 1241.15   58.48   1
  -8  -5   1  211.99   12.52   1
  -8  -5   2  458.39   25.69   1
  -8  -5   3 1154.64   58.45   1
  -8  -5   4   15.37    2.98   1
  -8  -4 -11  251.86    9.52   1
  -8  -4 -10  103.84    5.30   1
  -8  -4  -9  123.43    6.00   1
  -8  -4  -8  211.41   13.09   1
  -8  -4  -7   40.45    4.58   1
  -8  -4  -6  681.21   30.80   1
  -8  -4  -5   16.08    4.49   1
  -8  -4  -4  105.06    6.56   1
  -8  -4  -3  409.25   18.21   1
  -8  -4  -2   72.08    5.94   1
  -8  -4  -1   17.47    3.26   1
  -8  -4   0  184.96   10.61   1
  -8  -4   1    3.61    2.70   1
  -8  -4   2   39.94    4.68   1
  -8  -4   3    2.79    4.11   1
  -8  -4   4  164.61   11.29   1
  -8  -4   5   68.89    5.98   1
  -8  -3 -11    0.00    1.00   1
  -8  -3 -10    9.00    3.90   1
  -8  -3  -9   96.24    7.85   1
  -8  -3  -8   -2.69    3.28   1
  -8  -3  -7  113.21    7.66   1
  -8  -3  -6   53.44    5.12   1
  -8  -3  -5  188.24   10.70   1
  -8  -3  -4   51.84    4.75   1
  -8  -3  -3   -0.50    4.32   1
  -8  -3  -2 1941.28   74.02   1
  -8  -3  -1   47.47    5.51   1
  -8  -3   0   87.98    6.75   1
  -8  -3   1  656.38   28.18   1
  -8  -3   2  391.64   22.16   1
  -8  -3   3 1055.60   50.03   1
  -8  -3   4   -1.00    2.90   1
  -8  -3   5   76.04    6.98   1
  -8  -2 -10   74.82    7.61   1
  -8  -2  -9   40.32    5.59   1
  -8  -2  -8    1.59    3.28   1
  -8  -2  -7   15.29    4.07   1
  -8  -2  -6   -1.21    3.01   1
  -8  -2  -5    1.30    3.31   1
  -8  -2  -4   84.09    6.24   1
  -8  -2  -3   47.89    4.98   1
  -8  -2  -2    2.50    3.10   1
  -8  -2  -1   50.84    6.13   1
  -8  -2   0  110.88    7.79   1
  -8  -2   1  165.64   10.30   1
  -8  -2   2   72.59    6.13   1
  -8  -2   3  627.00   33.05   1
  -8  -2   4   13.32    4.67   1
  -8  -2   5   44.36    6.53   1
  -8  -1 -10   53.14    6.56   1
  -8  -1  -9  196.56   14.02   1
  -8  -1  -8    7.62    3.81   1
  -8  -1  -7    3.61    3.72   1
  -8  -1  -6  214.92   14.07   1
  -8  -1  -5    1.59    3.28   1
  -8  -1  -4  256.64   14.10   1
  -8  -1  -3  299.29   16.61   1
  -8  -1  -2  195.72   12.03   1
  -8  -1  -1   70.56    5.88   1
  -8  -1   0   48.44    6.26   1
  -8  -1   1   34.46    4.70   1
  -8  -1   2  306.95   18.57   1
  -8  -1   3  629.51   34.62   1
  -8  -1   4  295.15   19.59   1
  -8  -1   5  167.70   11.14   1
  -8   0  -8   28.52    6.19   1
  -8   0  -7   77.44    7.04   1
  -8   0  -6   13.69    4.81   1
  -8   0  -5   10.18    4.08   1
  -8   0  -4   37.82    5.04   1
  -8   0  -3  300.68   18.38   1
  -8   0  -2    0.20    3.42   1
  -8   0  -1   47.75    5.53   1
  -8   0   0  256.96   16.03   1
  -8   0   1  176.62   11.96   1
  -8   0   2   74.13    7.58   1
  -8   0   3  125.66   10.99   1
  -8   0   4  196.00   14.28   1
  -8   0   5   33.29    5.08   1
  -8   1  -7   29.38    5.20   1
  -8   1  -6   35.64    5.13   1
  -8   1  -5  349.32   22.05   1
  -8   1  -4  270.27   17.76   1
  -8   1  -3  149.57   11.50   1
  -8   1  -2  549.43   30.47   1
  -8   1  -1  386.12   22.40   1
  -8   1   0  360.24   22.40   1
  -8   1   1  169.52   13.54   1
  -8   1   2   -3.31    3.60   1
  -8   1   3    6.60    3.91   1
  -8   1   4   70.56    7.06   1
  -8   2  -4  255.04   17.89   1
  -8   2  -3   12.18    3.98   1
  -8   2  -2  381.81   25.01   1
  -8   2  -1    7.67    3.88   1
  -8   2   0   36.60    6.53   1
  -8   2   1  108.99   10.02   1
  -8   2   2   -7.18    3.48   1
  -7  -9  -7   23.72    2.24   1
  -7  -9  -6  277.56   11.66   1
  -7  -9  -5   96.04    5.10   1
  -7  -9  -4    7.51    0.88   1
  -7  -9  -3   52.85    6.69   1
  -7  -9  -2  383.77   21.16   1
  -7  -8 -10   48.02    3.46   1
  -7  -8  -9    9.61    2.48   1
  -7  -8  -8  303.80   11.85   1
  -7  -8  -7   91.01    4.77   1
  -7  -8  -6   61.47    3.76   1
  -7  -8  -5    3.20    1.29   1
  -7  -8  -4    1.59    1.29   1
  -7  -8  -3   48.86    2.94   1
  -7  -8  -2   28.73    2.25   1
  -7  -8  -1  134.10    5.56   1
  -7  -8   0  609.10   33.56   1
  -7  -8   1  681.21   36.54   1
  -7  -7 -11   29.38    3.25   1
  -7  -7 -10  398.80   15.58   1
  -7  -7  -9   68.72    4.14   1
  -7  -7  -8  308.00   11.93   1
  -7  -7  -7  122.54    5.31   1
  -7  -7  -6  215.80    7.93   1
  -7  -7  -5  322.20    9.69   1
  -7  -7  -4 1148.53   31.86   1
  -7  -7  -3 2607.12   67.40   1
  -7  -7  -2  949.87   25.89   1
  -7  -7  -1   60.53    3.11   1
  -7  -7   0  129.05    5.68   1
  -7  -7   1  185.78   10.63   1
  -7  -7   2  493.73   25.78   1
  -7  -6 -12   15.52    2.99   1
  -7  -6 -11   19.62    2.57   1
  -7  -6 -10   11.90    2.21   1
  -7  -6  -9  255.36    8.63   1
  -7  -6  -8  117.07    5.63   1
  -7  -6  -7  112.78    4.89   1
  -7  -6  -6  345.96   10.79   1
  -7  -6  -4  799.19   23.18   1
  -7  -6  -3 3250.14  114.02   1
  -7  -6  -2 1404.00   36.72   1
  -7  -6  -1   96.83    4.33   1
  -7  -6   0 1018.89   38.94   1
  -7  -6   1  938.20   36.14   1
  -7  -6   2    3.31    2.22   1
  -7  -6   3   -1.49    2.00   1
  -7  -6   4   26.21    3.58   1
  -7  -5 -13  183.87    8.68   1
  -7  -5 -12   93.90    5.43   1
  -7  -5 -11   16.40    2.43   1
  -7  -5 -10   94.09    4.66   1
  -7  -5  -9  148.35    6.09   1
  -7  -5  -8  147.62    6.32   1
  -7  -5  -7   48.58    2.79   1
  -7  -5  -6   21.62    2.33   1
  -7  -5  -5  837.52   22.57   1
  -7  -5  -4  447.75   13.12   1
  -7  -5  -3   20.16    2.42   1
  -7  -5  -2 1192.32   31.77   1
  -7  -5  -1  567.39   22.39   1
  -7  -5   0  162.05    8.15   1
  -7  -5   1  309.06   13.71   1
  -7  -5   2  405.62   18.93   1
  -7  -5   3   26.94    3.32   1
  -7  -5   4  554.60   27.79   1
  -7  -5   5  659.46   35.95   1
  -7  -5   6   36.97    4.62   1
  -7  -4 -13   18.92    2.17   1
  -7  -4 -12   -1.90    1.60   1
  -7  -4 -11   82.99    4.55   1
  -7  -4 -10   18.84    2.17   1
  -7  -4  -9  190.99    6.91   1
  -7  -4  -8  194.32    6.97   1
  -7  -4  -7   20.88    2.10   1
  -7  -4  -6  236.24    7.99   1
  -7  -4  -5    6.92    1.89   1
  -7  -4  -4  745.29   20.20   1
  -7  -4  -3   25.50    4.34   1
  -7  -4  -2 1512.43   54.45   1
  -7  -4  -1  281.23   12.75   1
  -7  -4   0 1510.10   53.63   1
  -7  -4   1   77.09    5.27   1
  -7  -4   2  331.60   16.75   1
  -7  -4   3  207.36   10.37   1
  -7  -4   4   50.84    5.28   1
  -7  -4   5  437.23   23.42   1
  -7  -4   6    8.70    3.89   1
  -7  -4   7   21.34    4.80   1
  -7  -3 -13   -0.20    1.01   1
  -7  -3 -12  187.96    8.23   1
  -7  -3 -11    7.51    1.42   1
  -7  -3 -10  470.89   14.32   1
  -7  -3  -9   28.20    1.91   1
  -7  -3  -8  232.26   11.58   1
  -7  -3  -7    2.69    4.10   1
  -7  -3  -6  495.51   20.03   1
  -7  -3  -5  399.20   15.98   1
  -7  -3  -4  125.66    7.40   1
  -7  -3  -3  630.01   24.60   1
  -7  -3  -2    2.40    2.39   1
  -7  -3  -1  161.54    8.39   1
  -7  -3   0    1.39    2.38   1
  -7  -3   1  513.48   20.85   1
  -7  -3   2   13.76    2.82   1
  -7  -3   3  240.87   13.35   1
  -7  -3   4  147.62    8.75   1
  -7  -3   5  861.42   36.39   1
  -7  -3   6  171.09   10.73   1
  -7  -3   7   32.95    4.82   1
  -7  -3   8  363.28   22.87   1
  -7  -2 -12   17.72    4.29   1
  -7  -2 -11   31.92    4.63   1
  -7  -2 -10  167.44   10.09   1
  -7  -2  -9  115.56    9.03   1
  -7  -2  -8    7.29    2.92   1
  -7  -2  -7    3.10    3.20   1
  -7  -2  -6   50.13    4.67   1
  -7  -2  -5  227.41   10.86   1
  -7  -2  -4  215.21   10.86   1
  -7  -2  -3  179.29    9.37   1
  -7  -2  -2  773.40   28.92   1
  -7  -2  -1  395.61   17.90   1
  -7  -2   0  872.61   34.27   1
  -7  -2   1 1056.90   39.66   1
  -7  -2   2  108.16    6.86   1
  -7  -2   3  193.49   10.02   1
  -7  -2   4   -3.69    3.99   1
  -7  -2   5    3.20    2.90   1
  -7  -2   6   79.39    6.77   1
  -7  -2   7   74.13    6.54   1
  -7  -2   8  335.99   19.43   1
  -7  -1 -12   32.26    5.00   1
  -7  -1 -11   30.69    4.76   1
  -7  -1 -10    3.50    3.52   1
  -7  -1  -9   25.50    4.34   1
  -7  -1  -8   29.05    5.50   1
  -7  -1  -7    1.59    3.18   1
  -7  -1  -6 1877.49   67.59   1
  -7  -1  -5  273.90   12.58   1
  -7  -1  -4    6.10    3.21   1
  -7  -1  -3  947.41   35.70   1
  -7  -1  -2  190.16   10.76   1
  -7  -1  -1  555.07   24.03   1
  -7  -1   0  105.06    6.56   1
  -7  -1   1    6.20    3.29   1
  -7  -1   2    2.69    3.08   1
  -7  -1   3   -4.88    3.18   1
  -7  -1   4  716.10   31.04   1
  -7  -1   5    7.62    4.42   1
  -7  -1   6   54.46    6.05   1
  -7  -1   7   17.81    3.88   1
  -7  -1   8   20.16    4.31   1
  -7   0 -11    2.69    4.20   1
  -7   0 -10    4.80    3.68   1
  -7   0  -9   52.56    5.65   1
  -7   0  -8   -0.79    4.88   1
  -7   0  -7    9.49    3.57   1
  -7   0  -6   30.91    4.45   1
  -7   0  -5  133.63    9.71   1
  -7   0  -4  133.17    9.00   1
  -7   0  -3    5.02    3.09   1
  -7   0  -2  338.93   15.83   1
  -7   0  -1  174.50   10.57   1
  -7   0   0  292.75   15.06   1
  -7   0   1 2438.38   88.88   1
  -7   0   2   20.43    5.97   1
  -7   0   3 1265.94   51.24   1
  -7   0   4 1422.80   58.09   1
  -7   0   5  399.20   23.58   1
  -7   0   6    5.20    3.60   1
  -7   0   7   35.16    5.34   1
  -7   0   8  197.12   14.32   1
  -7   1 -10  451.56   27.62   1
  -7   1  -9  212.87   14.30   1
  -7   1  -8  204.49   14.30   1
  -7   1  -7    1.00    3.10   1
  -7   1  -6  141.37    9.51   1
  -7   1  -5   52.71    6.24   1
  -7   1  -4    2.59    3.28   1
  -7   1  -3   56.55    5.26   1
  -7   1  -2 1263.80   51.90   1
  -7   1  -1  663.06   30.38   1
  -7   1   0  431.39   20.35   1
  -7   1   1   29.05    4.42   1
  -7   1   2  718.78   32.17   1
  -7   1   3 2230.67   87.85   1
  -7   1   4  382.20   19.94   1
  -7   1   5  304.15   19.18   1
  -7   1   6   36.24    5.66   1
  -7   1   7    7.67    3.71   1
  -7   2  -8   -6.50    3.52   1
  -7   2  -7   -6.40    3.19   1
  -7   2  -6    5.62    3.60   1
  -7   2  -5   48.86    6.29   1
  -7   2  -4   16.40    3.97   1
  -7   2  -3   75.69    6.26   1
  -7   2  -2   12.11    3.90   1
  -7   2  -1  166.93   11.63   1
  -7   2   0    4.58    3.81   1
  -7   2   1  151.54    9.60   1
  -7   2   2  120.34    9.87   1
  -7   2   3  326.16   17.34   1
  -7   2   4   -2.50    4.30   1
  -7   2   5    7.40    3.92   1
  -7   2   6   41.60    5.55   1
  -7   3  -6   21.44    3.98   1
  -7   3  -5    4.58    5.39   1
  -7   3  -4   17.14    4.14   1
  -7   3  -3   41.34    5.27   1
  -7   3  -2   -2.19    3.40   1
  -7   3  -1   35.64    5.25   1
  -7   3   0    1.59    3.18   1
  -7   3   1  487.08   29.57   1
  -7   3   2  177.16   12.78   1
  -7   3   3   53.88    6.46   1
  -7   3   4  316.48   20.64   1
  -7   3   5   14.59    4.13   1
  -7   4  -1   31.58    5.06   1
  -7   4   0   27.88    5.91   1
  -7   4   1    0.40    4.38   1
  -6  -9  -9   24.60    2.08   1
  -6  -9  -8  261.15   10.02   1
  -6  -9  -7  108.37    3.96   1
  -6  -9  -5    1.21    3.21   1
  -6  -9  -4  519.38   29.17   1
  -6  -9  -3  301.72   17.37   1
  -6  -9  -2  656.90   34.86   1
  -6  -9  -1 1104.90   57.84   1
  -6  -9   0   85.38    7.95   1
  -6  -9   1  104.24    9.80   1
  -6  -8 -11  101.00    5.03   1
  -6  -8 -10    1.21    2.42   1
  -6  -8  -9   18.32    2.14   1
  -6  -8  -8   38.19    2.84   1
  -6  -8  -7    4.00    1.60   1
  -6  -8  -6   59.60    2.93   1
  -6  -8  -5   34.81    2.01   1
  -6  -8  -4    0.71    0.81   1
  -6  -8  -3    4.00    0.88   1
  -6  -8  -2   90.25    7.03   1
  -6  -8  -1  784.00   34.72   1
  -6  -8   0  256.64   14.42   1
  -6  -8   1  240.87   14.90   1
  -6  -8   2  170.82   11.24   1
  -6  -7 -13   -0.30    2.71   1
  -6  -7 -12   80.28    4.48   1
  -6  -7 -11  951.72   33.94   1
  -6  -7 -10  138.53    6.59   1
  -6  -7  -9  155.25    6.23   1
  -6  -7  -8  202.49    7.11   1
  -6  -7  -7   68.39    3.47   1
  -6  -7  -6 1538.21   40.00   1
  -6  -7  -5  117.29    4.55   1
  -6  -7  -4    2.50    1.61   1
  -6  -7  -3  776.18   20.62   1
  -6  -7  -2 1502.34   38.76   1
  -6  -7  -1   70.22    3.35   1
  -6  -7   0 2952.84   71.73   1
  -6  -7   1  697.49   31.16   1
  -6  -7   2  609.60   26.67   1
  -6  -6 -13    4.71    4.60   1
  -6  -6 -12  129.28    6.37   1
  -6  -6 -11  190.72    7.73   1
  -6  -6 -10   22.00    2.53   1
  -6  -6  -9   47.06    3.16   1
  -6  -6  -8  388.88   11.44   1
  -6  -6  -7  100.60    4.01   1
  -6  -6  -6  679.64   18.77   1
  -6  -6  -5  729.00   20.52   1
  -6  -6  -4   71.23    3.54   1
  -6  -6  -3  645.67   17.79   1
  -6  -6  -2   55.06    3.26   1
  -6  -6  -1  250.27    7.91   1
  -6  -6   0 2855.83   69.47   1
  -6  -6   1  196.56    6.73   1
  -6  -6   2   42.64    3.53   1
  -6  -6   3   20.16    3.23   1
  -6  -5 -14   11.09    3.93   1
  -6  -5 -13   22.47    4.83   1
  -6  -5 -12   -1.90    2.40   1
  -6  -5 -11   67.57    4.11   1
  -6  -5 -10   10.89    2.38   1
  -6  -5  -9    6.30    2.01   1
  -6  -5  -8   66.91    3.27   1
  -6  -5  -7  713.96   19.77   1
  -6  -5  -6   14.82    2.23   1
  -6  -5  -5   10.69    2.29   1
  -6  -5  -4   37.45    2.45   1
  -6  -5  -3  429.32   12.43   1
  -6  -5  -2 2418.67   58.03   1
  -6  -5  -1   44.76    2.54   1
  -6  -5   0 1609.61   40.12   1
  -6  -5   1 2466.12   86.41   1
  -6  -5   2  185.50    8.99   1
  -6  -5   3 2394.15   84.16   1
  -6  -5   4  438.90   17.60   1
  -6  -5   5 2255.30   81.68   1
  -6  -4 -14   18.40    5.32   1
  -6  -4 -13  295.15   12.37   1
  -6  -4 -12    5.38    1.58   1
  -6  -4 -11   93.51    4.06   1
  -6  -4 -10 1019.52   27.46   1
  -6  -4  -9  812.82   22.24   1
  -6  -4  -8 2887.99   96.73   1
  -6  -4  -7  295.15    8.93   1
  -6  -4  -6  444.79   13.08   1
  -6  -4  -5  991.62   25.19   1
  -6  -4  -4  119.68    4.81   1
  -6  -4  -3 2126.13   50.72   1
  -6  -4  -2   62.09    2.99   1
  -6  -4  -1   21.44    2.69   1
  -6  -4   0   31.58    3.26   1
  -6  -4   1  102.21    6.67   1
  -6  -4   2  609.60   24.69   1
  -6  -4   3   11.97    2.42   1
  -6  -4   4   45.56    3.65   1
  -6  -4   5   64.00    4.80   1
  -6  -4   6  302.41   14.61   1
  -6  -3 -14  183.60    8.40   1
  -6  -3 -13   38.32    2.72   1
  -6  -3 -12   64.32    3.37   1
  -6  -3 -11    3.31    1.60   1
  -6  -3 -10   51.41    3.01   1
  -6  -3  -9  211.99    6.99   1
  -6  -3  -8   72.42    3.23   1
  -6  -3  -7  184.69    5.71   1
  -6  -3  -6   61.94    2.83   1
  -6  -3  -5  195.16    6.15   1
  -6  -3  -4 1147.18   27.77   1
  -6  -3  -3  416.16   15.91   1
  -6  -3  -2  355.70   13.58   1
  -6  -3  -1    8.01    2.21   1
  -6  -3   0  122.10    7.29   1
  -6  -3   1 3763.82  122.70   1
  -6  -3   2   30.58    3.32   1
  -6  -3   3    9.99    2.72   1
  -6  -3   4   11.90    2.69   1
  -6  -3   5   68.56    4.80   1
  -6  -3   6  281.23   13.75   1
  -6  -3   7    3.31    4.00   1
  -6  -2 -14   36.84    1.94   1
  -6  -2 -13   45.29    2.29   1
  -6  -2 -12  162.31    6.12   1
  -6  -2 -11   49.14    2.10   1
  -6  -2 -10    0.00    1.00   1
  -6  -2  -9    3.31    1.09   1
  -6  -2  -8  337.46   15.06   1
  -6  -2  -7  338.19   14.34   1
  -6  -2  -6   33.76    3.95   1
  -6  -2  -5    8.18    3.78   1
  -6  -2  -4   32.26    3.75   1
  -6  -2  -3 1285.94   44.47   1
  -6  -2  -2    8.29    2.71   1
  -6  -2  -1  679.12   26.06   1
  -6  -2   0   57.91    4.41   1
  -6  -2   1 1028.48   35.92   1
  -6  -2   2   83.91    4.76   1
  -6  -2   3   61.15    4.54   1
  -6  -2   4  143.28    7.90   1
  -6  -2   5   67.73    5.27   1
  -6  -2   6 1395.77   53.05   1
  -6  -2   7   57.15    6.05   1
  -6  -2   8  193.77   12.25   1
  -6  -1 -13    6.71    4.09   1
  -6  -1 -12  134.10    9.96   1
  -6  -1 -11  177.96   10.41   1
  -6  -1 -10   37.95    5.42   1
  -6  -1  -9   67.08    7.04   1
  -6  -1  -8   -5.38    3.29   1
  -6  -1  -7   25.00    4.30   1
  -6  -1  -6  202.21    9.39   1
  -6  -1  -5  426.01   16.51   1
  -6  -1  -4 2224.07   75.46   1
  -6  -1  -3   -0.59    2.68   1
  -6  -1  -2  330.51   13.09   1
  -6  -1  -1  225.90   10.82   1
  -6  -1   0 1740.56   58.41   1
  -6  -1   1  719.85   25.76   1
  -6  -1   2  161.29    8.64   1
  -6  -1   3  431.81   17.46   1
  -6  -1   4  708.62   27.15   1
  -6  -1   5 2706.08   92.60   1
  -6  -1   6 1071.91   41.25   1
  -6  -1   7 1104.90   43.88   1
  -6  -1   8  401.20   21.63   1
  -6  -1   9  103.84    7.95   1
  -6   0 -13   16.08    4.33   1
  -6   0 -12    2.40    3.32   1
  -6   0 -11  118.16    9.13   1
  -6   0 -10   23.91    5.77   1
  -6   0  -9  543.82   23.32   1
  -6   0  -8 1901.83   69.78   1
  -6   0  -7  102.41    7.08   1
  -6   0  -6  614.05   24.78   1
  -6   0  -5   64.48    4.98   1
  -6   0  -4   47.06    4.25   1
  -6   0  -3  593.90   24.37   1
  -6   0  -2  453.69   18.32   1
  -6   0  -1  232.26   10.97   1
  -6   0   0    1.10    3.80   1
  -6   0   1  655.36   24.58   1
  -6   0   2  832.32   31.74   1
  -6   0   3    7.51    3.78   1
  -6   0   4 2675.99   92.08   1
  -6   0   5 1654.86   60.21   1
  -6   0   6  349.32   17.57   1
  -6   0   7  684.35   29.30   1
  -6   0   8   87.61    7.68   1
  -6   0   9   67.73    7.41   1
  -6   0  10  149.33   11.00   1
  -6   1 -12   59.75    6.96   1
  -6   1 -11   85.38    7.58   1
  -6   1 -10   31.47    5.27   1
  -6   1  -9   16.56    4.23   1
  -6   1  -8  137.83    9.39   1
  -6   1  -7  328.70   16.32   1
  -6   1  -6  100.20    6.61   1
  -6   1  -5  101.81    7.47   1
  -6   1  -4   17.98    3.82   1
  -6   1  -3    5.38    3.39   1
  -6   1  -2   46.10    4.35   1
  -6   1  -1    4.20    3.12   1
  -6   1   0 1282.36   46.55   1
  -6   1   1  171.87    8.91   1
  -6   1   2 1680.18   59.85   1
  -6   1   3  997.93   37.28   1
  -6   1   4   52.27    5.93   1
  -6   1   5  607.13   26.61   1
  -6   1   6  106.92    7.65   1
  -6   1   7 1115.56   40.75   1
  -6   1   8  109.62    8.59   1
  -6   1   9   22.47    5.40   1
  -6   1  10  344.10   20.78   1
  -6   2 -10  107.54    9.54   1
  -6   2  -9   23.52    5.53   1
  -6   2  -8    5.71    3.49   1
  -6   2  -7   46.65    5.74   1
  -6   2  -6  579.85   25.04   1
  -6   2  -5   74.82    6.05   1
  -6   2  -4    0.30    3.31   1
  -6   2  -3  738.75   30.99   1
  -6   2  -2  253.45   12.74   1
  -6   2  -1 1542.92   58.13   1
  -6   2   0  507.60   22.08   1
  -6   2   1   81.54    6.14   1
  -6   2   2  904.20   36.69   1
  -6   2   3   32.49    4.45   1
  -6   2   4   18.58    3.97   1
  -6   2   5  178.49   10.42   1
  -6   2   6 1102.90   46.49   1
  -6   2   7   88.36    8.08   1
  -6   2   8   48.58    5.99   1
  -6   2   9  433.89   27.50   1
  -6   3  -9    8.29    4.38   1
  -6   3  -8    7.78    4.91   1
  -6   3  -7   11.70    3.42   1
  -6   3  -6    4.80    4.82   1
  -6   3  -5   12.60    3.48   1
  -6   3  -4   91.97    7.10   1
  -6   3  -3   76.04    6.28   1
  -6   3  -2   25.60    4.25   1
  -6   3  -1   17.31    3.99   1
  -6   3   0    5.20    4.51   1
  -6   3   1  266.34   14.04   1
  -6   3   2   19.71    3.73   1
  -6   3   3  422.30   19.73   1
  -6   3   4  149.08    9.77   1
  -6   3   5    7.90    4.50   1
  -6   3   6   97.61    8.89   1
  -6   3   7   -0.30    4.62   1
  -6   3   8   80.64    8.26   1
  -6   4  -7   35.28    5.94   1
  -6   4  -6    9.80    3.69   1
  -6   4  -5   82.45    8.17   1
  -6   4  -4    9.67    4.91   1
  -6   4  -3   -4.80    3.20   1
  -6   4  -2  371.33   21.97   1
  -6   4  -1    0.59    2.99   1
  -6   4   0   35.05    4.97   1
  -6   4   1  226.20   14.74   1
  -6   4   2    5.71    4.49   1
  -6   4   3  565.49   31.87   1
  -6   4   4   21.72    4.85   1
  -6   4   5    6.71    3.68   1
  -6   4   6  226.50   16.56   1
  -6   5  -3   24.21    4.23   1
  -6   5  -2   11.83    4.82   1
  -6   5  -1  102.41    8.91   1
  -6   5   0   23.33    5.41   1
  -6   5   1    3.20    3.29   1
  -6   5   2    7.40    3.37   1
  -6   5   3   10.30    4.43   1
  -6   5   4   12.89    3.73   1
  -5 -10  -7  620.51   33.88   1
  -5 -10  -6  274.90   16.91   1
  -5 -10  -5   78.68    7.63   1
  -5 -10  -4   93.70    8.32   1
  -5 -10  -3  335.26   19.04   1
  -5 -10  -2   18.49    4.99   1
  -5  -9 -10   76.21    3.67   1
  -5  -9  -9  162.31    5.86   1
  -5  -9  -8  539.63   15.80   1
  -5  -9  -7    6.81    0.78   1
  -5  -9  -6   62.73    6.65   1
  -5  -9  -5  392.04   22.97   1
  -5  -9  -4  369.41   20.76   1
  -5  -9  -3  718.78   38.61   1
  -5  -9  -2  355.70   21.12   1
  -5  -9  -1   21.44    4.17   1
  -5  -9   0   16.00    5.84   1
  -5  -9   1  457.53   26.10   1
  -5  -9   2   -5.52    3.62   1
  -5  -8 -12   28.09    3.39   1
  -5  -8 -11    1.39    2.19   1
  -5  -8 -10  298.94   15.56   1
  -5  -8  -9  428.08   12.83   1
  -5  -8  -8    4.58    1.80   1
  -5  -8  -7  103.84    4.08   1
  -5  -8  -6   20.79    1.73   1
  -5  -8  -5  111.51    2.96   1
  -5  -8  -4  538.24   22.74   1
  -5  -8  -3  686.96   28.83   1
  -5  -8  -2  283.25   14.81   1
  -5  -8  -1   67.08    5.73   1
  -5  -8   0  450.71   21.23   1
  -5  -8   1 1019.52   41.51   1
  -5  -8   2  121.44    9.70   1
  -5  -8   3 1122.92   56.30   1
  -5  -8   4  279.89   17.06   1
  -5  -7 -13   86.86    7.08   1
  -5  -7 -12  291.04   16.04   1
  -5  -7 -11  651.78   28.59   1
  -5  -7 -10  969.08   37.98   1
  -5  -7  -9  160.02    7.84   1
  -5  -7  -8  957.28   25.37   1
  -5  -7  -7   60.37    2.95   1
  -5  -7  -6   83.54    3.47   1
  -5  -7  -5 1008.06   25.40   1
  -5  -7  -4  203.06    6.27   1
  -5  -7  -3  190.16    6.07   1
  -5  -7  -2   73.79    2.75   1
  -5  -7  -1    1.59    4.28   1
  -5  -7   0  166.15   10.31   1
  -5  -7   1    6.10    2.91   1
  -5  -7   2  251.22   13.00   1
  -5  -7   3  517.56   24.11   1
  -5  -6 -14  104.04    8.77   1
  -5  -6 -13   33.87    4.54   1
  -5  -6 -12    6.10    3.31   1
  -5  -6 -11  226.80   11.75   1
  -5  -6 -10   67.08    4.75   1
  -5  -6  -9  246.18   10.98   1
  -5  -6  -8   28.30    2.45   1
  -5  -6  -7  123.21    4.44   1
  -5  -6  -6 1663.01   39.96   1
  -5  -6  -5    6.50    1.58   1
  -5  -6  -4 1935.12   47.51   1
  -5  -6  -3 1251.04   31.13   1
  -5  -6   0  547.09   14.50   1
  -5  -6   1   49.14    2.66   1
  -5  -6   2 1639.44   56.69   1
  -5  -5 -15  674.96   36.89   1
  -5  -5 -14 1220.80   60.10   1
  -5  -5 -13   40.07    5.95   1
  -5  -5 -12  327.25   15.92   1
  -5  -5 -11  201.92   10.80   1
  -5  -5 -10   29.70    3.60   1
  -5  -5  -9  781.76   29.08   1
  -5  -5  -8    4.00    2.00   1
  -5  -5  -7   15.21    1.87   1
  -5  -5  -6 1608.81   38.51   1
  -5  -5  -5    0.50    1.31   1
  -5  -5  -4   -1.00    1.70   1
  -5  -5  -3   17.98    1.61   1
  -5  -5  -2   13.91    1.49   1
  -5  -5  -1 1296.72   32.41   1
  -5  -5   0 1069.29   26.81   1
  -5  -5   1  357.59   10.21   1
  -5  -5   2  286.29    8.46   1
  -5  -5   3   33.52    2.78   1
  -5  -4 -15   36.24    5.42   1
  -5  -4 -14   31.14    5.80   1
  -5  -4 -13   19.62    3.90   1
  -5  -4 -12  878.53   32.60   1
  -5  -4 -11 1196.47   47.04   1
  -5  -4 -10   65.12    5.49   1
  -5  -4  -9    3.10    1.69   1
  -5  -4  -8  793.55   19.72   1
  -5  -4  -7  167.44    5.69   1
  -5  -4  -6 1268.07   30.62   1
  -5  -4  -5  306.95    8.41   1
  -5  -4  -4  488.41   12.82   1
  -5  -4  -3   97.81    3.56   1
  -5  -4  -2  401.20   10.82   1
  -5  -4  -1 2811.12   65.74   1
  -5  -4   0  238.08    6.79   1
  -5  -4   1 1406.25   48.00   1
  -5  -4   2  771.17   27.21   1
  -5  -4   3 1847.28   62.75   1
  -5  -4   4    8.53    2.98   1
  -5  -4   5   91.58    5.74   1
  -5  -3 -15    1.00    4.00   1
  -5  -3 -14  132.94    8.99   1
  -5  -3 -13  349.32   19.06   1
  -5  -3 -12    1.30    5.20   1
  -5  -3 -11   79.03    5.69   1
  -5  -3 -10  173.19    8.69   1
  -5  -3  -9  291.73    8.20   1
  -5  -3  -8   12.39    1.62   1
  -5  -3  -7 2463.14   57.57   1
  -5  -3  -6 1568.16   37.22   1
  -5  -3  -5 1758.12   42.77   1
  -5  -3  -4  757.90   19.27   1
  -5  -3  -3  222.01    6.26   1
  -5  -3  -2   43.96    2.39   1
  -5  -3  -1 1290.25   46.70   1
  -5  -3   0  605.65   21.16   1
  -5  -3   1    4.80    1.62   1
  -5  -3   2   14.98    2.63   1
  -5  -3   3  232.56    9.45   1
  -5  -3   4 1133.00   40.39   1
  -5  -3   5   49.98    4.10   1
  -5  -3   6   70.22    5.20   1
  -5  -2 -15    7.67    3.88   1
  -5  -2 -14   -3.80    4.80   1
  -5  -2 -13  101.40    7.85   1
  -5  -2 -12  258.57   12.86   1
  -5  -2 -11  446.48   20.28   1
  -5  -2 -10  746.93   19.13   1
  -5  -2  -9  164.10    5.64   1
  -5  -2  -8   44.09    2.12   1
  -5  -2  -7    3.88    1.18   1
  -5  -2  -6   25.20    1.61   1
  -5  -2  -5  254.40    7.02   1
  -5  -2  -4  328.33    8.70   1
  -5  -2  -3   29.05    3.23   1
  -5  -2  -2 2646.07   84.36   1
  -5  -2  -1 3649.37  115.99   1
  -5  -2   0    1.00    2.00   1
  -5  -2   1 3496.36  112.35   1
  -5  -2   2   87.05    5.78   1
  -5  -2   3 2899.82   94.78   1
  -5  -2   4 1554.72   52.05   1
  -5  -2   5 1532.72   52.46   1
  -5  -2   6   22.09    3.38   1
  -5  -2   7  243.36   11.54   1
  -5  -2   8  126.11    7.19   1
  -5  -1 -14  181.98    7.55   1
  -5  -1 -13   46.65    1.78   1
  -5  -1 -12    1.39    0.40   1
  -5  -1 -11  194.32   10.87   1
  -5  -1 -10  362.52   15.99   1
  -5  -1  -9    8.41    5.10   1
  -5  -1  -8 2827.05   94.64   1
  -5  -1  -7  282.58   12.44   1
  -5  -1  -6  519.38   19.60   1
  -5  -1  -5 1099.59   37.80   1
  -5  -1  -4  492.84   18.20   1
  -5  -1  -2    8.18    3.72   1
  -5  -1  -1 2177.16   70.92   1
  -5  -1   0   24.60    3.08   1
  -5  -1   1  588.55   20.38   1
  -5  -1   2  744.74   26.74   1
  -5  -1   3  947.41   32.63   1
  -5  -1   4  219.34    9.77   1
  -5  -1   5   26.01    3.88   1
  -5  -1   6   27.67    3.79   1
  -5  -1   7  842.74   32.51   1
  -5  -1   8   25.50    4.14   1
  -5  -1   9    0.30    2.82   1
  -5   0 -14  278.22   19.02   1
  -5   0 -13   77.44    7.92   1
  -5   0 -12   50.27    5.10   1
  -5   0 -11   27.77    4.11   1
  -5   0 -10  144.24    8.65   1
  -5   0  -9   70.06    5.86   1
  -5   0  -8  240.56   11.17   1
  -5   0  -7  395.21   15.51   1
  -5   0  -6    0.10    3.14   1
  -5   0  -5  102.41    5.87   1
  -5   0  -4  742.56   26.16   1
  -5   0  -3  951.11   35.77   1
  -5   0  -2  567.39   21.44   1
  -5   0  -1 2792.07   89.83   1
  -5   0   0   19.80    3.11   1
  -5   0   1 1292.40   46.02   1
  -5   0   2    5.90    2.82   1
  -5   0   3  354.95   14.32   1
  -5   0   4  359.48   14.79   1
  -5   0   5  324.00   14.40   1
  -5   0   7   -4.41    4.70   1
  -5   0   8  748.02   31.18   1
  -5   0   9  115.35    7.30   1
  -5   1 -13   11.63    4.09   1
  -5   1 -12   86.68    8.19   1
  -5   1 -11    0.10    4.86   1
  -5   1 -10  293.78   15.08   1
  -5   1  -9  217.56   11.50   1
  -5   1  -8 2138.14   74.91   1
  -5   1  -7 3148.33  104.36   1
  -5   1  -6  210.83    9.29   1
  -5   1  -5  262.12   11.66   1
  -5   1  -4    8.70    2.60   1
  -5   1  -3  119.68    6.56   1
  -5   1  -2    3.61    2.81   1
  -5   1  -1  222.61   10.44   1
  -5   1   0   76.21    5.06   1
  -5   1   1 2273.38   74.38   1
  -5   1   2  541.03   20.00   1
  -5   1   3   10.63    2.67   1
  -5   1   4   -5.29    2.58   1
  -5   1   5 1791.83   63.50   1
  -5   1   6   19.18    3.50   1
  -5   1   7  230.43   11.23   1
  -5   1   8  416.98   18.38   1
  -5   1   9  125.89    9.42   1
  -5   1  10  143.28   10.77   1
  -5   2 -12  125.89    9.87   1
  -5   2 -11   10.82    3.82   1
  -5   2 -10   11.83    3.78   1
  -5   2  -9    7.90    3.82   1
  -5   2  -8   84.82    7.74   1
  -5   2  -7  275.89   13.95   1
  -5   2  -6  105.27    6.77   1
  -5   2  -5   31.81    4.29   1
  -5   2  -4  332.33   13.85   1
  -5   2  -3  175.30    8.21   1
  -5   2  -2  233.78   10.70   1
  -5   2  -1  519.84   20.52   1
  -5   2   0   78.32    6.37   1
  -5   2   1 1927.21   65.85   1
  -5   2   2    1.90    2.82   1
  -5   2   3  367.49   15.34   1
  -5   2   4  464.40   18.96   1
  -5   2   6  139.00    8.25   1
  -5   2   7    1.59    4.38   1
  -5   2   8  280.56   14.41   1
  -5   2   9   28.20    4.25   1
  -5   2  10 1654.05   80.53   1
  -5   3 -11   17.22    4.48   1
  -5   3 -10   27.67    4.94   1
  -5   3  -9   -4.00    3.52   1
  -5   3  -8  727.38   31.29   1
  -5   3  -7  482.68   22.41   1
  -5   3  -6    4.71    4.51   1
  -5   3  -5   70.90    5.73   1
  -5   3  -4  148.60    9.26   1
  -5   3  -3  255.68   13.11   1
  -5   3  -2  214.04   10.53   1
  -5   3  -1  291.04   13.65   1
  -5   3   0  312.23   13.78   1
  -5   3   1  192.38    9.43   1
  -5   3   2  583.22   23.18   1
  -5   3   3  129.50    7.51   1
  -5   3   4  530.84   22.12   1
  -5   3   5  382.20   17.99   1
  -5   3   6  512.12   22.63   1
  -5   3   7  258.57   14.15   1
  -5   3   8   48.58    5.85   1
  -5   3   9   45.56    5.13   1
  -5   3  10  118.16   10.22   1
  -5   4  -9    1.59    3.28   1
  -5   4  -8   44.76    6.56   1
  -5   4  -7  125.66    9.19   1
  -5   4  -6  339.30   18.05   1
  -5   4  -5  273.24   14.22   1
  -5   4  -4   16.73    3.60   1
  -5   4  -3  101.00    6.63   1
  -5   4  -2   76.91    5.26   1
  -5   4  -1    8.01    4.08   1
  -5   4   0  251.22   12.68   1
  -5   4   1    4.00    3.72   1
  -5   4   2   -2.50    2.81   1
  -5   4   3   17.31    3.91   1
  -5   4   4    1.30    3.99   1
  -5   4   5 1553.15   61.48   1
  -5   4   6  224.70   12.89   1
  -5   4   7  273.90   17.54   1
  -5   4   8  320.05   20.39   1
  -5   4   9    8.12    3.59   1
  -5   5  -7  383.38   23.50   1
  -5   5  -6   43.56    6.07   1
  -5   5  -5   34.46    4.34   1
  -5   5  -4  249.96   15.81   1
  -5   5  -3   49.70    4.93   1
  -5   5  -2  171.61   10.48   1
  -5   5  -1  758.45   33.60   1
  -5   5   0    1.49    2.88   1
  -5   5   1   26.11    4.80   1
  -5   5   2   25.91    3.97   1
  -5   5   3   21.72    3.82   1
  -5   5   4   96.24    6.47   1
  -5   5   5    9.80    3.19   1
  -5   5   6   44.49    5.47   1
  -5   5   7   28.52    5.23   1
  -5   5   8   -0.10    3.14   1
  -5   6  -3   51.84    5.33   1
  -5   6  -2    7.67    4.21   1
  -5   6  -1    1.69    4.39   1
  -5   6   0   21.81    5.14   1
  -5   6   1  134.33    9.97   1
  -5   6   2   43.30    5.26   1
  -5   6   3  117.51    9.32   1
  -5   6   4  180.90   12.91   1
  -5   6   5    2.31    2.92   1
  -4 -10  -8   69.22    6.99   1
  -4 -10  -7  672.36   34.23   1
  -4 -10  -6    8.41    4.58   1
  -4 -10  -5   49.14    6.31   1
  -4 -10  -4    1.00    3.60   1
  -4 -10  -3   98.21    8.13   1
  -4 -10  -2  511.66   28.05   1
  -4 -10  -1  225.90   15.63   1
  -4  -9 -11  142.09    5.96   1
  -4  -9 -10   -4.00    1.52   1
  -4  -9  -9  362.90   12.57   1
  -4  -9  -8  372.49   12.35   1
  -4  -9  -7  140.42    4.50   1
  -4  -9  -6  646.18   29.49   1
  -4  -9  -5  177.96    9.60   1
  -4  -9  -3  981.57   40.73   1
  -4  -9  -2   -4.00    4.68   1
  -4  -9  -1 1722.25   84.66   1
  -4  -9   0   14.21    3.77   1
  -4  -9   1 1133.00   57.90   1
  -4  -9   2  711.82   36.82   1
  -4  -9   3   41.86    5.18   1
  -4  -8 -13   -0.71    1.71   1
  -4  -8 -12 1234.12   41.45   1
  -4  -8 -11  357.59   12.86   1
  -4  -8 -10   90.82    4.38   1
  -4  -8  -9   30.80    1.78   1
  -4  -8  -8  500.42   13.42   1
  -4  -8  -7  146.65    4.60   1
  -4  -8  -6  162.82    4.08   1
  -4  -8  -5   12.11    4.32   1
  -4  -8  -4    2.79    2.91   1
  -4  -8  -3  587.58   23.27   1
  -4  -8  -2   38.07    4.44   1
  -4  -8  -1   70.73    5.72   1
  -4  -8   0    5.20    2.92   1
  -4  -8   1    9.61    3.78   1
  -4  -8   2  419.84   20.49   1
  -4  -8   3  918.09   46.06   1
  -4  -8   4   18.58    4.14   1
  -4  -8   5  574.08   32.11   1
  -4  -7 -14    1.69    2.50   1
  -4  -7 -13   52.42    4.78   1
  -4  -7 -12   56.40    5.11   1
  -4  -7 -11    0.20    2.21   1
  -4  -7 -10   82.81    5.46   1
  -4  -7  -9   81.90    5.25   1
  -4  -7  -7  566.92   21.91   1
  -4  -7  -6   25.30    1.81   1
  -4  -7  -5    0.71    1.11   1
  -4  -7  -4  207.65    4.61   1
  -4  -7  -3 1905.32   63.73   1
  -4  -7  -2  365.57   15.68   1
  -4  -7  -1  435.14   18.36   1
  -4  -7   0 1825.00   66.64   1
  -4  -7   1 3004.14   99.75   1
  -4  -7   2 1257.41   46.10   1
  -4  -7   3  211.70   12.22   1
  -4  -7   4  522.12   23.31   1
  -4  -6 -15   86.68    7.82   1
  -4  -6 -14  101.40    8.26   1
  -4  -6 -13 1572.12   72.16   1
  -4  -6 -12  696.96   29.04   1
  -4  -6 -11   42.25    4.03   1
  -4  -6 -10   98.41    6.35   1
  -4  -6  -9   93.12    5.79   1
  -4  -6  -8 1401.00   46.41   1
  -4  -6  -7  622.00   21.95   1
  -4  -6  -6  506.70   13.51   1
  -4  -6  -5  578.40   14.91   1
  -4  -6  -4   18.58    1.38   1
  -4  -6  -3 2201.49   50.67   1
  -4  -6  -2  172.13    5.25   1
  -4  -6  -1 1290.96   30.90   1
  -4  -6   0   65.93    4.87   1
  -4  -6   1  392.04   17.03   1
  -4  -6   2 2879.40   97.66   1
  -4  -6   3  233.48   11.00   1
  -4  -6   4   -2.40    2.70   1
  -4  -5 -15  124.32    8.70   1
  -4  -5 -14  490.18   27.01   1
  -4  -5 -13   12.39    3.59   1
  -4  -5 -12  182.79   10.55   1
  -4  -5 -11   48.02    4.30   1
  -4  -5 -10 2317.46   78.95   1
  -4  -5  -9 2232.56   74.65   1
  -4  -5  -8    3.69    3.30   1
  -4  -5  -7  860.84   30.51   1
  -4  -5  -6 1063.41   36.52   1
  -4  -5  -5  234.09    6.73   1
  -4  -5  -3  112.57    3.82   1
  -4  -5  -2   35.64    2.03   1
  -4  -5  -1  618.52   15.92   1
  -4  -5   0    2.50    0.88   1
  -4  -5   1 3367.48   77.76   1
  -4  -5   2 2847.29   94.98   1
  -4  -5   3 4171.87  134.35   1
  -4  -4 -15   16.32    5.58   1
  -4  -4 -14   30.25    5.72   1
  -4  -4 -13   66.59    5.55   1
  -4  -4 -12  390.46   18.18   1
  -4  -4 -11 3033.81  102.45   1
  -4  -4 -10  771.73   28.34   1
  -4  -4  -9  148.11    8.28   1
  -4  -4  -7  821.40   29.23   1
  -4  -4  -4  348.20    8.96   1
  -4  -4  -3  645.16   16.26   1
  -4  -4  -2  435.56   11.27   1
  -4  -4  -1   24.90    1.70   1
  -4  -4   0 1299.60   31.72   1
  -4  -4   1  872.02   21.85   1
  -4  -4   2  262.44    7.78   1
  -4  -4   3   21.07    2.57   1
  -4  -3 -15    5.02    5.33   1
  -4  -3 -14  127.92    9.27   1
  -4  -3 -13  124.32    8.70   1
  -4  -3 -12   56.85    5.13   1
  -4  -3 -11  556.02   22.64   1
  -4  -3 -10    4.28    3.11   1
  -4  -3  -9  519.38   19.60   1
  -4  -3  -8  255.36   10.55   1
  -4  -3  -7   19.98    3.49   1
  -4  -3  -6    2.89    1.19   1
  -4  -3  -5   14.98    1.70   1
  -4  -3  -4 1569.74   37.24   1
  -4  -3  -3   61.94    2.52   1
  -4  -3  -2 2073.89   47.36   1
  -4  -3  -1 3095.81   71.22   1
  -4  -3   0  321.84    8.97   1
  -4  -3   1  974.69   33.72   1
  -4  -3   2  688.54   26.76   1
  -4  -3   3 1230.61   42.10   1
  -4  -3   4 2048.47   67.89   1
  -4  -3   5  328.33   12.68   1
  -4  -2 -15  132.71   10.14   1
  -4  -2 -14   10.30    5.33   1
  -4  -2 -13   44.49    5.07   1
  -4  -2 -12   41.22    4.62   1
  -4  -2 -11   88.17    6.57   1
  -4  -2 -10 1860.20   65.56   1
  -4  -2  -9  197.40   10.12   1
  -4  -2  -8   32.38    3.53   1
  -4  -2  -7 1452.37   35.06   1
  -4  -2  -6 3632.47  114.51   1
  -4  -2  -5 2419.66   55.09   1
  -4  -2  -4 1711.48   38.89   1
  -4  -2  -3  904.20   22.25   1
  -4  -2  -2   16.81    1.48   1
  -4  -2   0   29.16    2.59   1
  -4  -2   1 1792.68   60.12   1
  -4  -2   2 4863.67  154.82   1
  -4  -2   3 1064.72   36.55   1
  -4  -2   5  205.06    9.45   1
  -4  -2   6  599.76   22.04   1
  -4  -1 -15    2.89    3.91   1
  -4  -1 -14  519.38   28.72   1
  -4  -1 -13  200.51   11.33   1
  -4  -1 -12  798.63   32.78   1
  -4  -1 -11    1.30    3.10   1
  -4  -1 -10    6.20    3.09   1
  -4  -1  -9  208.22    9.52   1
  -4  -1  -8    6.92    1.00   1
  -4  -1  -7  103.23    3.25   1
  -4  -1  -6   26.73    1.45   1
  -4  -1  -5  285.95    7.78   1
  -4  -1  -4 1581.65   50.91   1
  -4  -1  -3   99.80    5.59   1
  -4  -1  -2  848.56   31.46   1
  -4  -1   0  408.04   14.95   1
  -4  -1   1 1295.28   42.47   1
  -4  -1   3    2.69    2.30   1
  -4  -1   4 1018.25   34.46   1
  -4  -1   5  623.50   21.97   1
  -4  -1   6 1075.84   36.74   1
  -4  -1   7 1817.32   60.53   1
  -4   0 -14   -2.10    1.10   1
  -4   0 -13   93.90    4.65   1
  -4   0 -12  189.89    6.06   1
  -4   0 -11  241.49    7.15   1
  -4   0 -10  317.91    8.56   1
  -4   0  -9  364.81   17.19   1
  -4   0  -8  202.49    9.11   1
  -4   0  -7  221.71   10.13   1
  -4   0  -4 4290.25  134.93   1
  -4   0  -3 1083.73   35.55   1
  -4   0  -2   48.02    3.33   1
  -4   0   0 2165.04   70.73   1
  -4   0   1  600.74   20.59   1
  -4   0   2 2361.96   76.79   1
  -4   0   3  724.69   26.38   1
  -4   0   4 1852.44   61.12   1
  -4   0   5  970.95   33.65   1
  -4   0   6 1038.13   34.80   1
  -4   0   7  140.19    7.10   1
  -4   0   8  536.85   25.02   1
  -4   1 -14  120.56    5.27   1
  -4   1 -13   35.40    5.95   1
  -4   1 -12   16.00    3.68   1
  -4   1 -11  453.69   21.73   1
  -4   1 -10  119.90    8.54   1
  -4   1  -9  734.95   27.65   1
  -4   1  -8   26.52    3.71   1
  -4   1  -7  760.66   27.58   1
  -4   1  -6   -0.59    2.68   1
  -4   1  -5  937.58   33.07   1
  -4   1  -4  258.24   10.61   1
  -4   1  -3 1024.64   33.93   1
  -4   1  -2 1389.05   46.21   1
  -4   1  -1  302.76   11.83   1
  -4   1   0  219.63    9.19   1
  -4   1   1  129.96    6.61   1
  -4   1   2  107.33    5.39   1
  -4   1   3 8689.97  272.20   1
  -4   1   4 1459.24   49.66   1
  -4   1   5    6.50    3.42   1
  -4   1   6  634.03   23.67   1
  -4   1   7  118.81    7.19   1
  -4   1   8   33.52    4.05   1
  -4   1   9 3079.14  105.43   1
  -4   2 -13  153.51   11.65   1
  -4   2 -12    4.28    3.39   1
  -4   2 -11   85.93    7.23   1
  -4   2 -10  255.36   13.74   1
  -4   2  -9   29.05    5.39   1
  -4   2  -8  588.06   22.80   1
  -4   2  -7   45.43    4.04   1
  -4   2  -6 1306.10   44.09   1
  -4   2  -5  898.80   31.78   1
  -4   2  -3  459.24   18.86   1
  -4   2  -2  523.04   20.13   1
  -4   2  -1   10.30    2.70   1
  -4   2   0  803.16   27.77   1
  -4   2   1 2234.45   71.85   1
  -4   2   2 3898.75  123.63   1
  -4   2   3   69.06    4.82   1
  -4   2   4  132.71    6.68   1
  -4   2   5   23.72    3.31   1
  -4   2   6   13.32    2.99   1
  -4   2   7 1398.01   48.61   1
  -4   2   8 3520.05  119.85   1
  -4   2   9   75.86    6.45   1
  -4   2  10  135.26    8.61   1
  -4   3 -12  324.00   20.16   1
  -4   3 -11   94.28    7.57   1
  -4   3 -10  108.16    8.53   1
  -4   3  -9   18.49    4.99   1
  -4   3  -8  413.72   17.90   1
  -4   3  -7  387.70   15.75   1
  -4   3  -6   18.66    3.37   1
  -4   3  -5 1596.00   55.13   1
  -4   3  -4 2396.10   80.28   1
  -4   3  -3 1416.02   48.92   1
  -4   3  -2   62.88    4.44   1
  -4   3  -1  647.19   25.44   1
  -4   3   0  274.23   10.60   1
  -4   3   1   17.22    2.99   1
  -4   3   2  256.32   10.57   1
  -4   3   3  157.00    8.52   1
  -4   3   4  374.04   15.86   1
  -4   3   5   50.55    3.98   1
  -4   3   6  900.60   34.21   1
  -4   3   7  402.00   17.24   1
  -4   3   8  231.65   11.87   1
  -4   3   9   76.04    7.15   1
  -4   3  10   11.90    4.21   1
  -4   4 -10    9.30    3.60   1
  -4   4  -9    9.80    3.51   1
  -4   4  -8   30.14    4.39   1
  -4   4  -7   28.52    4.59   1
  -4   4  -6    6.30    4.02   1
  -4   4  -5  250.27   11.71   1
  -4   4  -4   54.91    5.34   1
  -4   4  -3  557.43   22.19   1
  -4   4  -2    8.18    2.57   1
  -4   4  -1  115.99    6.89   1
  -4   4   0  134.33    7.19   1
  -4   4   1 1974.02   67.53   1
  -4   4   2   61.62    5.49   1
  -4   4   3    7.29    2.59   1
  -4   4   4  285.61   13.18   1
  -4   4   5  930.86   35.39   1
  -4   4   6  848.56   33.79   1
  -4   4   7   40.70    4.34   1
  -4   4   8  364.43   17.94   1
  -4   4   9  202.21   13.37   1
  -4   4  10   97.61    7.71   1
  -4   5  -9    1.49    4.59   1
  -4   5  -8  253.13   16.23   1
  -4   5  -7  312.94   19.11   1
  -4   5  -6   30.47    4.31   1
  -4   5  -5  258.57   13.83   1
  -4   5  -4  190.72   10.77   1
  -4   5  -3   41.47    4.25   1
  -4   5  -2  679.64   28.68   1
  -4   5  -1   67.24    5.74   1
  -4   5   0    1.90    2.59   1
  -4   5   1   22.66    3.71   1
  -4   5   2  145.20    8.19   1
  -4   5   3  167.70    8.03   1
  -4   5   4   33.06    4.03   1
  -4   5   5  144.96    9.63   1
  -4   5   6    3.61    2.81   1
  -4   5   7  302.76   16.01   1
  -4   5   8  244.61   14.39   1
  -4   5   9  191.82   12.74   1
  -4   5  10  291.73   18.45   1
  -4   6  -6    6.10    2.91   1
  -4   6  -5    1.49    2.88   1
  -4   6  -4  192.10   11.92   1
  -4   6  -3    3.61    2.62   1
  -4   6  -2    3.31    2.51   1
  -4   6  -1  898.20   37.16   1
  -4   6   0   40.45    4.07   1
  -4   6   1 1701.56   64.35   1
  -4   6   2 2582.67   91.48   1
  -4   6   3  504.45   22.91   1
  -4   6   4 1618.45   76.44   1
  -4   6   5   59.44    5.40   1
  -4   6   6 1239.04   59.14   1
  -4   6   7  148.11   10.95   1
  -4   6   8    7.18    4.29   1
  -4   7  -2   53.44    5.26   1
  -4   7  -1   60.53    6.22   1
  -4   7   0   38.44    5.33   1
  -4   7   1   10.11    3.18   1
  -4   7   2    0.59    2.88   1
  -4   7   3  116.21    9.27   1
  -4   7   4    0.00    1.00   1
  -4   7   5   62.73    6.97   1
  -3 -10  -8  597.31   19.55   1
  -3 -10  -6   24.90    6.19   1
  -3 -10  -5 1423.55   68.67   1
  -3 -10  -4  172.66   12.88   1
  -3 -10  -3  129.96   10.72   1
  -3 -10  -2  292.07   16.75   1
  -3 -10  -1  219.63   14.23   1
  -3 -10   0  365.57   21.03   1
  -3  -9 -11  195.44    7.83   1
  -3  -9 -10 1021.44   34.52   1
  -3  -9  -9  172.13    6.56   1
  -3  -9  -8  360.24   12.15   1
  -3  -9  -7   31.36    1.46   1
  -3  -9  -5  711.29   28.80   1
  -3  -9  -4   18.66    4.06   1
  -3  -9  -3   96.43    6.87   1
  -3  -9  -2   13.18    4.28   1
  -3  -9  -1   32.83    4.47   1
  -3  -9   0   66.91    5.89   1
  -3  -9   1    1.30    3.19   1
  -3  -9   2  171.09   11.77   1
  -3  -9   3  448.59   26.26   1
  -3  -9   4   18.23    4.18   1
  -3  -8 -13  402.00   15.24   1
  -3  -8 -12  113.00    5.32   1
  -3  -8 -11   10.63    1.70   1
  -3  -8 -10  261.47    8.09   1
  -3  -8  -9  143.52    5.03   1
  -3  -8  -8   85.56    3.33   1
  -3  -8  -7   29.48    1.63   1
  -3  -8  -6 1229.20   30.15   1
  -3  -8  -4 1005.52   36.78   1
  -3  -8  -3    8.82    3.21   1
  -3  -8  -2    6.71    3.11   1
  -3  -8   0  322.92   14.74   1
  -3  -8   1  217.86   11.51   1
  -3  -8   2   71.74    5.59   1
  -3  -8   3  542.89   25.63   1
  -3  -8   4  634.03   33.24   1
  -3  -8   5  263.09   16.22   1
  -3  -7 -14  414.12   16.28   1
  -3  -7 -13   83.54    4.57   1
  -3  -7 -12  639.58   22.76   1
  -3  -7 -11   57.30    3.18   1
  -3  -7 -10   -0.20    1.61   1
  -3  -7  -9 1087.68   27.04   1
  -3  -7  -8  780.64   20.12   1
  -3  -7  -6    3.20    1.00   1
  -3  -7  -5  530.84   12.90   1
  -3  -7  -4   36.72    3.88   1
  -3  -7  -3    2.40    3.69   1
  -3  -7  -2  904.20   33.68   1
  -3  -7  -1  203.63    9.99   1
  -3  -7   0   16.97    3.71   1
  -3  -7   1  405.22   16.91   1
  -3  -7   2  199.94   10.18   1
  -3  -7   3  511.21   21.25   1
  -3  -7   4  158.76    9.83   1
  -3  -7   5    2.40    3.01   1
  -3  -6 -15    9.42    2.52   1
  -3  -6 -14   35.64    3.34   1
  -3  -6 -13    3.31    2.00   1
  -3  -6 -12  550.84   16.90   1
  -3  -6 -11  537.31   21.33   1
  -3  -6 -10  182.79    8.11   1
  -3  -6  -9  171.61    7.60   1
  -3  -6  -8  657.41   23.59   1
  -3  -6  -7    4.58    1.80   1
  -3  -6  -6   94.28    4.47   1
  -3  -6  -5  834.05   19.64   1
  -3  -6  -4 1187.49   27.57   1
  -3  -6  -2  160.28    8.10   1
  -3  -6  -1 2093.98   70.47   1
  -3  -6   0 2671.86   87.87   1
  -3  -6   3   48.16    4.44   1
  -3  -6   4    6.30    3.92   1
  -3  -6   5  235.32   11.04   1
  -3  -5 -15   60.06    5.74   1
  -3  -5 -14  853.22   42.06   1
  -3  -5 -13 1082.41   43.43   1
  -3  -5 -12 2101.31   74.26   1
  -3  -5 -11 1658.12   58.64   1
  -3  -5 -10  910.83   32.59   1
  -3  -5  -9   19.10    3.50   1
  -3  -5  -8  384.55   15.69   1
  -3  -5  -6 1684.28   55.81   1
  -3  -5  -5  399.60   14.39   1
  -3  -5  -4  966.59   32.33   1
  -3  -5  -2  629.01   15.05   1
  -3  -5  -1 1309.72   30.40   1
  -3  -5   0   80.46    5.38   1
  -3  -5   1  696.96   24.82   1
  -3  -5   3 2986.62   99.46   1
  -3  -5   4  164.61    8.21   1
  -3  -4 -16   -3.61    3.31   1
  -3  -4 -15    2.10    3.51   1
  -3  -4 -14   24.11    5.11   1
  -3  -4 -13  362.52   16.37   1
  -3  -4 -12   24.80    4.98   1
  -3  -4 -11  401.20   17.63   1
  -3  -4 -10    4.88    2.70   1
  -3  -4  -9  302.76   12.88   1
  -3  -4  -8  261.47   10.67   1
  -3  -4  -7  663.58   23.18   1
  -3  -4  -6   60.22    3.41   1
  -3  -4  -5    3.80    1.79   1
  -3  -4  -3 2335.79   53.16   1
  -3  -4  -2  541.03   13.03   1
  -3  -4  -1   19.10    1.22   1
  -3  -4   0   19.71    1.33   1
  -3  -4   1  669.26   16.56   1
  -3  -4   2 1037.48   36.08   1
  -3  -4   3 1196.47   41.51   1
  -3  -3 -16  299.98   19.05   1
  -3  -3 -15    3.61    3.61   1
  -3  -3 -14  217.86   11.81   1
  -3  -3 -13  153.02    9.15   1
  -3  -3 -12  168.48    8.31   1
  -3  -3 -11  435.97   20.04   1
  -3  -3 -10   33.06    3.68   1
  -3  -3  -9  199.94   10.18   1
  -3  -3  -8 2623.49   90.15   1
  -3  -3  -7 1573.71   50.78   1
  -3  -3  -6  184.42    8.42   1
  -3  -3  -5 1092.30   38.34   1
  -3  -3  -4 1430.35   34.04   1
  -3  -3  -1 5487.85  174.83   1
  -3  -3   0  104.24    3.47   1
  -3  -3   1  446.48   11.83   1
  -3  -3   3    2.69    1.31   1
  -3  -2 -16    3.39    3.97   1
  -3  -2 -15  120.34    9.65   1
  -3  -2 -14  318.27   16.06   1
  -3  -2 -13    1.99    3.58   1
  -3  -2 -12    8.53    3.68   1
  -3  -2 -11   13.18    2.98   1
  -3  -2 -10   51.55    4.45   1
  -3  -2  -9 1297.44   43.94   1
  -3  -2  -8    0.00    1.00   1
  -3  -2  -7  636.55   22.20   1
  -3  -2  -6  167.44    6.99   1
  -3  -2  -5    4.58    1.88   1
  -3  -2  -4 2222.18   51.85   1
  -3  -2  -2  352.31    9.39   1
  -3  -2  -1 2892.29   65.61   1
  -3  -2   0  639.58   15.68   1
  -3  -2   2  898.20   31.17   1
  -3  -2   4  238.08   10.18   1
  -3  -2   5  133.63    6.94   1
  -3  -1 -15   29.05    4.74   1
  -3  -1 -14   41.09    5.13   1
  -3  -1 -13  100.80    7.23   1
  -3  -1 -12 1258.83   46.83   1
  -3  -1 -11  113.00    8.08   1
  -3  -1  -9 1738.06   55.86   1
  -3  -1  -7 3377.93  105.78   1
  -3  -1  -6  224.40    9.59   1
  -3  -1  -5 4531.98  145.41   1
  -3  -1  -4 2073.89   47.36   1
  -3  -1  -3 2534.12   81.55   1
  -3  -1  -2 3353.57   76.44   1
  -3  -1  -1 1181.30   39.18   1
  -3  -1   0 4406.30  140.73   1
  -3  -1   1    7.08    1.92   1
  -3  -1   2   13.03    2.02   1
  -3  -1   3 1013.15   35.65   1
  -3  -1   4   80.64    4.13   1
  -3  -1   5 1404.75   47.22   1
  -3  -1   6  198.25    8.73   1
  -3   0 -15    8.01    1.70   1
  -3   0 -14  288.66   12.23   1
  -3   0 -13  300.68   14.91   1
  -3   0 -12  344.47   15.96   1
  -3   0 -11  145.68    8.93   1
  -3   0 -10   83.54    5.85   1
  -3   0  -9   27.88    3.91   1
  -3   0  -8   63.52    4.78   1
  -3   0  -7  475.68   17.01   1
  -3   0  -6 3112.52  100.42   1
  -3   0  -5  153.02    7.42   1
  -3   0  -4 1305.38   45.52   1
  -3   0  -3  136.42    6.07   1
  -3   0  -2  785.68   26.35   1
  -3   0  -1  751.31   25.77   1
  -3   0   0    4.00    2.48   1
  -3   0   1 3088.02  100.03   1
  -3   0   2  796.37   28.78   1
  -3   0   3  649.74   23.45   1
  -3   0   4 3052.56   99.45   1
  -3   0   5 2571.50   89.25   1
  -3   0   6 1179.92   39.85   1
  -3   0   7    2.40    2.60   1
  -3   1 -14   37.33    2.81   1
  -3   1 -13    9.92    1.83   1
  -3   1 -12   42.25    2.34   1
  -3   1 -10 1234.82   30.22   1
  -3   1  -9  302.76    8.35   1
  -3   1  -8  957.28   22.90   1
  -3   1  -6  278.56   11.35   1
  -3   1  -4 3274.13  108.72   1
  -3   1  -3  493.73   17.33   1
  -3   1  -2  143.28    6.22   1
  -3   1  -1 1030.41   37.88   1
  -3   1   0   -2.89    1.80   1
  -3   1   1  698.54   24.32   1
  -3   1   2 3663.88  121.06   1
  -3   1   3  727.38   26.43   1
  -3   1   5  939.42   32.49   1
  -3   1   6   30.47    3.86   1
  -3   1   7  126.34    6.52   1
  -3   1   8  660.49   23.13   1
  -3   2 -14   31.81    2.82   1
  -3   2 -13   27.14    2.19   1
  -3   2 -12    6.10    1.38   1
  -3   2 -11   73.79    3.26   1
  -3   2 -10  760.66   29.23   1
  -3   2  -9  183.33    9.75   1
  -3   2  -8  433.89   16.66   1
  -3   2  -7  211.99    9.03   1
  -3   2  -6  438.48   15.91   1
  -3   2  -5  463.97   16.37   1
  -3   2  -4  411.68   14.61   1
  -3   2  -3 2083.92   67.56   1
  -3   2  -2 3574.84  115.99   1
  -3   2  -1  885.06   32.13   1
  -3   2   0   48.58    3.76   1
  -3   2   1 2263.86   74.22   1
  -3   2   2 1149.21   39.32   1
  -3   2   3   26.21    3.07   1
  -3   2   4 2779.40   90.68   1
  -3   2   5   42.51    3.91   1
  -3   2   6  529.92   20.26   1
  -3   2   7  286.29   12.18   1
  -3   2   8 1564.20   54.58   1
  -3   2   9   31.36    4.03   1
  -3   3 -13    6.10    3.80   1
  -3   3 -12  134.10   10.19   1
  -3   3 -11   20.98    4.03   1
  -3   3 -10   -8.29    3.11   1
  -3   3  -9  177.42    8.79   1
  -3   3  -8   63.36    5.25   1
  -3   3  -7  149.08    8.06   1
  -3   3  -6  703.84   24.94   1
  -3   3  -5   -3.50    3.29   1
  -3   3  -4  166.67    7.49   1
  -3   3  -3    3.20    2.18   1
  -3   3  -2  112.57    5.73   1
  -3   3   0   -1.80    3.19   1
  -3   3   1 2435.42   78.96   1
  -3   3   2  698.54   24.84   1
  -3   3   3 1182.67   41.96   1
  -3   3   4 1243.97   43.03   1
  -3   3   5 1255.28   43.22   1
  -3   3   6  597.31   21.02   1
  -3   3   7   -1.69    2.60   1
  -3   3   8  876.75   31.98   1
  -3   3   9 1413.76   51.14   1
  -3   4 -11    9.67    4.79   1
  -3   4 -10   -6.71    3.78   1
  -3   4  -9  273.57   13.56   1
  -3   4  -8   37.95    4.80   1
  -3   4  -7  260.82   11.63   1
  -3   4  -6   69.22    4.83   1
  -3   4  -5    0.90    2.51   1
  -3   4  -4    7.02    3.60   1
  -3   4  -3   50.27    3.97   1
  -3   4  -2   18.84    2.69   1
  -3   4   0  253.13   10.18   1
  -3   4   1   14.06    2.62   1
  -3   4   2    7.78    3.52   1
  -3   4   3 2063.89   68.15   1
  -3   4   4   98.21    5.75   1
  -3   4   5  503.55   19.30   1
  -3   4   6  492.40   19.53   1
  -3   4   7  190.72    9.94   1
  -3   4   8  973.44   36.82   1
  -3   4   9 1686.74   61.60   1
  -3   5 -10   42.64    4.96   1
  -3   5  -9   -0.50    2.91   1
  -3   5  -8  304.15   17.09   1
  -3   5  -7   -4.28    2.69   1
  -3   5  -6   90.82    7.05   1
  -3   5  -5 1018.89   38.30   1
  -3   5  -4 1116.23   40.76   1
  -3   5  -3  949.26   34.51   1
  -3   5  -2   32.38    3.53   1
  -3   5  -1  110.67    6.10   1
  -3   5   0 1880.96   65.06   1
  -3   5   1  286.62   12.19   1
  -3   5   2 1419.03   49.72   1
  -3   5   3  561.69   21.33   1
  -3   5   4  591.46   22.37   1
  -3   5   5   15.92    3.03   1
  -3   5   6  217.27   11.20   1
  -3   5   7  737.12   27.69   1
  -3   5   8  916.27   38.14   1
  -3   5   9  368.64   17.66   1
  -3   5  10  214.62   13.77   1
  -3   6  -8   -0.10    2.94   1
  -3   6  -7    5.11    2.98   1
  -3   6  -6  378.69   19.85   1
  -3   6  -5   98.80    6.96   1
  -3   6  -4  112.57    7.00   1
  -3   6  -3  117.29    6.93   1
  -3   6  -2   31.36    4.03   1
  -3   6  -1   11.22    2.81   1
  -3   6   0   65.77    4.54   1
  -3   6   1   84.27    5.32   1
  -3   6   2  727.38   26.43   1
  -3   6   3  326.52   14.09   1
  -3   6   4   22.47    3.70   1
  -3   6   5    3.88    2.40   1
  -3   6   6   25.70    4.46   1
  -3   6   7  725.76   30.71   1
  -3   6   8  522.12   26.96   1
  -3   6   9   14.67    4.60   1
  -3   7  -5   37.70    4.54   1
  -3   7  -4  182.52   10.81   1
  -3   7  -3  695.38   34.81   1
  -3   7  -2    0.50    2.22   1
  -3   7  -1   86.68    6.52   1
  -3   7   0    2.40    2.39   1
  -3   7   1   45.16    4.30   1
  -3   7   2  411.68   18.26   1
  -3   7   3  580.81   28.92   1
  -3   7   4   65.12    5.33   1
  -3   7   5    1.80    2.39   1
  -3   7   6  241.80   13.99   1
  -3   7   7   30.36    4.74   1
  -3   7   8    3.10    2.99   1
  -3   8  -1   14.21    3.02   1
  -3   8   0   50.84    5.28   1
  -3   8   1   -4.41    2.10   1
  -3   8   2   58.83    5.06   1
  -3   8   3   27.04    3.74   1
  -3   8   4   21.81    4.11   1
  -2 -10  -7  607.13   20.20   1
  -2 -10  -5  318.27   19.98   1
  -2 -10  -4  418.61   23.73   1
  -2 -10  -3  179.02   12.04   1
  -2 -10  -2   83.54    8.23   1
  -2 -10  -1   16.48    5.20   1
  -2 -10   0    9.92    5.42   1
  -2  -9 -11  158.51    6.80   1
  -2  -9 -10   63.84    3.36   1
  -2  -9  -9  201.07    7.94   1
  -2  -9  -8  708.62   23.43   1
  -2  -9  -7   75.17    3.12   1
  -2  -9  -6 1004.89   25.99   1
  -2  -9  -4   67.73    6.25   1
  -2  -9  -3 1082.41   40.80   1
  -2  -9  -2  287.64   13.91   1
  -2  -9  -1 1385.33   48.39   1
  -2  -9   0  683.82   33.47   1
  -2  -9   1   32.49    4.56   1
  -2  -9   2  149.57   10.76   1
  -2  -9   3  333.43   19.72   1
  -2  -9   4   -4.41    3.11   1
  -2  -8 -13  291.04   11.60   1
  -2  -8 -12   52.56    3.34   1
  -2  -8 -11   12.89    2.37   1
  -2  -8 -10  721.46   23.64   1
  -2  -8  -9  417.38   11.85   1
  -2  -8  -8  724.15   18.84   1
  -2  -8  -7  161.54    5.34   1
  -2  -8  -6  590.98   15.56   1
  -2  -8  -5  491.95   12.42   1
  -2  -8  -3  510.31   20.78   1
  -2  -8  -2    4.41    4.20   1
  -2  -8  -1  361.38   15.59   1
  -2  -8   0  135.26    7.91   1
  -2  -8   1  248.38   13.24   1
  -2  -8   2  341.88   14.79   1
  -2  -8   3  197.12   12.36   1
  -2  -8   4  107.54    8.09   1
  -2  -8   5  241.49   14.61   1
  -2  -8   6  573.12   30.64   1
  -2  -7 -14  141.61    6.90   1
  -2  -7 -13   43.03    3.41   1
  -2  -7 -12    1.59    2.09   1
  -2  -7 -11  459.67   13.72   1
  -2  -7  -9  578.40   15.87   1
  -2  -7  -8  133.63    4.62   1
  -2  -7  -7   72.25    3.06   1
  -2  -7  -6   74.82    2.77   1
  -2  -7  -4  179.29    4.82   1
  -2  -7  -2   86.49    6.14   1
  -2  -7  -1   -1.49    2.59   1
  -2  -7   0  868.48   31.24   1
  -2  -7   1 2276.24   79.20   1
  -2  -7   2 1137.04   40.46   1
  -2  -7   3 2768.86   97.87   1
  -2  -7   5 1034.91   42.46   1
  -2  -7   6  607.62   23.17   1
  -2  -6 -15  163.84    8.19   1
  -2  -6 -14    1.99    2.99   1
  -2  -6 -13   -1.39    1.79   1
  -2  -6 -12    0.20    2.02   1
  -2  -6 -11  879.12   23.72   1
  -2  -6  -9  866.12   21.78   1
  -2  -6  -8  495.06   13.35   1
  -2  -6  -7   55.65    2.39   1
  -2  -6  -6  716.10   17.66   1
  -2  -6  -4 1307.55   31.10   1
  -2  -6  -3   66.26    1.63   1
  -2  -6  -2 1764.84   57.97   1
  -2  -6  -1   33.29    3.46   1
  -2  -6   0 1581.65   53.29   1
  -2  -6   1    8.41    3.02   1
  -2  -6   2 1042.64   37.46   1
  -2  -6   3   18.32    5.14   1
  -2  -6   4  136.19    7.47   1
  -2  -6   5  947.41   36.94   1
  -2  -5 -15   58.22    4.88   1
  -2  -5 -14   78.15    4.95   1
  -2  -5 -13  180.36    7.52   1
  -2  -5 -12  160.02    5.82   1
  -2  -5 -11 1092.30   28.42   1
  -2  -5 -10   24.60    2.38   1
  -2  -5  -9   91.20    3.63   1
  -2  -5  -8   72.93    2.90   1
  -2  -5  -7   61.47    2.82   1
  -2  -5  -6 1058.20   25.37   1
  -2  -5  -5  631.52   15.58   1
  -2  -5  -4 2317.46   52.95   1
  -2  -5  -3  466.13   11.23   1
  -2  -5   0  133.17    6.46   1
  -2  -5   1 1834.41   61.68   1
  -2  -5   2   31.02    3.34   1
  -2  -5   3 1122.92   40.21   1
  -2  -5   4 3509.38  116.11   1
  -2  -5   5 2078.45   71.12   1
  -2  -4 -16    7.40    2.88   1
  -2  -4 -15    8.53    2.69   1
  -2  -4 -14  157.50   10.54   1
  -2  -4 -13  426.84   18.59   1
  -2  -4 -12  141.85    7.38   1
  -2  -4 -11  450.29   17.40   1
  -2  -4 -10 1197.16   41.52   1
  -2  -4  -6   47.75    3.04   1
  -2  -4  -1  470.46   17.79   1
  -2  -4   0    6.81    1.83   1
  -2  -4   1   66.59    4.08   1
  -2  -4   2  539.63   19.51   1
  -2  -4   3 2166.90   72.62   1
  -2  -4   4 2025.00   68.40   1
  -2  -3 -16  642.12   34.97   1
  -2  -3 -15  272.25   16.17   1
  -2  -3 -14    2.31    4.92   1
  -2  -3 -13  125.89    6.96   1
  -2  -3 -12  369.41   15.76   1
  -2  -3 -11 1032.98   40.50   1
  -2  -3 -10   24.90    3.99   1
  -2  -3  -9  269.62   11.17   1
  -2  -3  -8  342.25   14.43   1
  -2  -3  -7 2042.14   66.88   1
  -2  -3  -6  397.20   14.75   1
  -2  -3  -5   -0.20    2.11   1
  -2  -3  -4  100.60    4.21   1
  -2  -3  -2 5827.79  184.74   1
  -2  -3  -1 3987.92  127.56   1
  -2  -3   0 3832.85  123.82   1
  -2  -3   1 4517.18  145.17   1
  -2  -3   2  169.26    7.29   1
  -2  -3   3 1516.32   52.18   1
  -2  -2 -16  102.21    9.71   1
  -2  -2 -15   26.83    4.35   1
  -2  -2 -14    3.31    3.49   1
  -2  -2 -13  202.78   10.54   1
  -2  -2 -12  153.51    8.43   1
  -2  -2 -11  258.89   11.91   1
  -2  -2 -10   32.38    3.76   1
  -2  -2  -9    4.00    2.60   1
  -2  -2  -8   89.87    5.88   1
  -2  -2  -6  452.41   17.87   1
  -2  -2  -5   16.73    4.09   1
  -2  -2  -4 3099.15  101.32   1
  -2  -2  -1  464.40   11.21   1
  -2  -2   0 1916.69   45.53   1
  -2  -2   3  179.83    7.24   1
  -2  -1 -16   89.68    8.71   1
  -2  -1 -15   54.02    6.03   1
  -2  -1 -14  106.92    7.44   1
  -2  -1 -13   57.15    5.44   1
  -2  -1 -12 1395.77   49.32   1
  -2  -1 -11  918.09   32.12   1
  -2  -1 -10  363.28   14.87   1
  -2  -1  -9 1175.80   41.15   1
  -2  -1  -8  491.51   18.18   1
  -2  -1  -7 4029.71  130.77   1
  -2  -1  -6 4153.80  134.06   1
  -2  -1  -5 7202.92  227.45   1
  -2  -1  -4  295.84   10.66   1
  -2  -1  -3 2815.36   90.20   1
  -2  -1  -2  428.90   10.35   1
  -2  -1  -1   56.10    1.95   1
  -2  -1   0  762.86   25.96   1
  -2  -1   1 1746.40   58.51   1
  -2  -1   3    3.31    1.49   1
  -2  -1   4 3504.64  113.66   1
  -2   0 -15   18.32    4.02   1
  -2   0 -14    4.58    3.60   1
  -2   0 -13    2.69    3.08   1
  -2   0 -12   12.89    3.73   1
  -2   0 -11  135.49    7.92   1
  -2   0 -10   28.30    4.36   1
  -2   0  -9  188.79    9.07   1
  -2   0  -8   90.25    5.13   1
  -2   0  -6 1112.89   37.36   1
  -2   0  -5 2999.75   97.49   1
  -2   0   0 1978.47   64.05   1
  -2   0   1  432.22   15.80   1
  -2   0   3 4777.57  154.83   1
  -2   0   4  140.19    6.39   1
  -2   0   5  297.56   11.39   1
  -2   1 -15   69.89    4.35   1
  -2   1 -14  573.60   22.51   1
  -2   1 -13   71.23    3.71   1
  -2   1 -12    7.90    1.57   1
  -2   1 -11  644.14   17.26   1
  -2   1 -10  338.56    9.57   1
  -2   1  -9 1998.09   46.49   1
  -2   1  -8  263.74    7.47   1
  -2   1  -7  242.11    6.85   1
  -2   1  -6  888.04   20.86   1
  -2   1  -5  724.69   17.23   1
  -2   1  -3 1494.60   48.71   1
  -2   1  -1 2029.50   65.77   1
  -2   1   0   63.36    3.50   1
  -2   1   1 5447.92  174.19   1
  -2   1   2  688.54   24.67   1
  -2   1   3  328.33   13.05   1
  -2   1   4  574.08   21.08   1
  -2   1   5 1218.71   41.89   1
  -2   2 -14   47.47    3.44   1
  -2   2 -13   29.05    2.59   1
  -2   2 -12   33.87    2.44   1
  -2   2 -11    1.99    1.18   1
  -2   2 -10 1123.59   28.16   1
  -2   2  -9    5.29    1.70   1
  -2   2  -8  370.18    9.62   1
  -2   2  -7 1063.41   26.09   1
  -2   2  -6 2542.18   81.68   1
  -2   2  -5 1089.66   36.97   1
  -2   2  -4  927.20   32.89   1
  -2   2  -1 2914.92   96.10   1
  -2   2   2  238.39    9.26   1
  -2   2   3 2789.95   92.96   1
  -2   2   4 1288.09   43.79   1
  -2   2   5 3430.44  111.28   1
  -2   2   6 1234.12   42.86   1
  -2   2   7   16.32    2.50   1
  -2   3 -13  164.35    7.95   1
  -2   3 -12   17.89    2.03   1
  -2   3 -11  118.81    4.80   1
  -2   3 -10   32.15    2.49   1
  -2   3  -9 1455.42   35.86   1
  -2   3  -8  619.01   22.89   1
  -2   3  -7   38.81    4.36   1
  -2   3  -6   40.07    4.05   1
  -2   3  -5  464.83   16.39   1
  -2   3  -4  178.22    7.74   1
  -2   3  -3   54.02    3.67   1
  -2   3  -2   49.98    3.25   1
  -2   3  -1 1456.95   48.09   1
  -2   3   0   12.18    2.09   1
  -2   3   1 1612.02   53.80   1
  -2   3   2 1061.46   36.49   1
  -2   3   3  628.50   23.06   1
  -2   3   4  436.39   16.29   1
  -2   3   5  236.85   10.16   1
  -2   3   6  297.56   11.73   1
  -2   3   7  386.91   15.74   1
  -2   3   8  244.92   10.33   1
  -2   4 -12    1.99    4.40   1
  -2   4 -11    3.39    3.28   1
  -2   4 -10   49.00    5.46   1
  -2   4  -9  114.49    6.63   1
  -2   4  -8  107.12    6.62   1
  -2   4  -7  361.76   15.22   1
  -2   4  -6   41.34    4.37   1
  -2   4  -5 1073.87   36.70   1
  -2   4  -4   -1.99    2.99   1
  -2   4  -3 1610.42   53.77   1
  -2   4  -2   20.16    2.87   1
  -2   4  -1 1017.61   37.64   1
  -2   4   0    3.88    2.01   1
  -2   4   1  348.94   12.70   1
  -2   4   2 3824.19  124.92   1
  -2   4   3 1622.48   55.59   1
  -2   4   4 6621.08  221.33   1
  -2   4   5    3.69    3.19   1
  -2   4   6  602.21   22.09   1
  -2   4   7  754.05   27.46   1
  -2   4   8  608.12   23.18   1
  -2   5 -11   43.30    5.66   1
  -2   5 -10  699.60   35.44   1
  -2   5  -9    4.00    3.80   1
  -2   5  -8   34.34    4.45   1
  -2   5  -7  227.41   10.86   1
  -2   5  -6    2.89    2.58   1
  -2   5  -5 2278.15   79.23   1
  -2   5  -4 1273.06   43.53   1
  -2   5  -3  269.94   11.17   1
  -2   5  -2 1592.81   53.48   1
  -2   5  -1   27.25    2.71   1
  -2   5   0 1044.58   37.49   1
  -2   5   1  480.49   17.54   1
  -2   5   2  781.76   26.84   1
  -2   5   3  472.19   19.12   1
  -2   5   4  173.98    8.18   1
  -2   5   5  349.32   14.20   1
  -2   5   6  262.12   11.33   1
  -2   5   7   98.80    6.36   1
  -2   5   8  252.17   11.75   1
  -2   6  -9   79.03    6.76   1
  -2   6  -8   17.81    3.38   1
  -2   6  -7   44.89    4.69   1
  -2   6  -6   10.18    3.70   1
  -2   6  -5    2.50    3.19   1
  -2   6  -4  248.38   11.66   1
  -2   6  -3  962.86   35.37   1
  -2   6  -2  207.94    9.23   1
  -2   6  -1 1350.56   46.31   1
  -2   6   0  395.61   15.12   1
  -2   6   1  222.31    9.84   1
  -2   6   2 1001.09   34.80   1
  -2   6   3  394.82   17.09   1
  -2   6   4 4862.27  156.20   1
  -2   6   6 2014.21   71.81   1
  -2   6   7  431.81   17.46   1
  -2   6   8   45.83    4.33   1
  -2   7  -7  623.50   32.46   1
  -2   7  -6    5.71    2.39   1
  -2   7  -5  330.88   18.55   1
  -2   7  -4    1.59    2.80   1
  -2   7  -3  354.57   15.82   1
  -2   7  -2  171.09    8.63   1
  -2   7  -1  301.72   14.59   1
  -2   7   0   88.36    5.64   1
  -2   7   1    3.31    2.22   1
  -2   7   2   19.01    2.70   1
  -2   7   3  250.91   12.04   1
  -2   7   4   98.01    6.14   1
  -2   7   5   78.68    4.79   1
  -2   7   6  279.22   13.03   1
  -2   7   7   46.10    4.75   1
  -2   7   8  448.17   23.29   1
  -2   8  -4   58.37    4.43   1
  -2   8  -3  124.32    7.80   1
  -2   8  -2  234.09   13.16   1
  -2   8  -1    7.90    2.47   1
  -2   8   0 1288.81   58.16   1
  -2   8   1   -3.39    2.80   1
  -2   8   2  577.44   29.32   1
  -2   8   3  198.81   11.56   1
  -2   8   4   91.78    6.51   1
  -2   8   5   21.72    2.98   1
  -2   8   6    8.82    3.21   1
  -2   8   7  164.10   10.50   1
  -2   8   8  283.25   16.49   1
  -1 -10  -5  195.72    6.99   1
  -1 -10  -3  321.84   19.38   1
  -1 -10  -2  235.93   15.36   1
  -1  -9 -10  295.84   11.70   1
  -1  -9  -9   72.25    3.57   1
  -1  -9  -8  109.41    5.23   1
  -1  -9  -7 1927.21   60.58   1
  -1  -9  -6  179.83    6.70   1
  -1  -9  -5  446.48   14.37   1
  -1  -9  -4    1.80    0.70   1
  -1  -9  -2  402.80   21.27   1
  -1  -9  -1   14.36    5.68   1
  -1  -9   0  191.55   12.18   1
  -1  -9   1   18.40    4.20   1
  -1  -9   2    9.12    3.38   1
  -1  -9   3  123.65    8.67   1
  -1  -9   4   37.09    4.99   1
  -1  -8 -12  101.81    5.25   1
  -1  -8 -11   88.55    4.52   1
  -1  -8 -10   27.14    2.29   1
  -1  -8  -9  388.88   12.23   1
  -1  -8  -8  263.09    8.11   1
  -1  -8  -7    2.50    1.11   1
  -1  -8  -6  233.78    6.73   1
  -1  -8  -5  530.84   14.75   1
  -1  -8  -4    9.80    1.00   1
  -1  -8  -2  594.38   11.70   1
  -1  -8  -1  337.09   15.06   1
  -1  -8   0   29.16    4.64   1
  -1  -8   1  498.18   21.43   1
  -1  -8   2 1642.68   59.98   1
  -1  -8   3  215.50    7.05   1
  -1  -8   4   58.68    3.22   1
  -1  -8   5  523.49   18.30   1
  -1  -8   6    5.90    4.18   1
  -1  -7 -13    1.80    2.20   1
  -1  -7 -12  607.13   21.19   1
  -1  -7 -11   -1.21    2.42   1
  -1  -7 -10  856.73   22.25   1
  -1  -7  -9  562.16   15.65   1
  -1  -7  -8 2358.07   80.61   1
  -1  -7  -7 3014.01  101.02   1
  -1  -7  -6  156.25    7.00   1
  -1  -7  -3  596.34   14.65   1
  -1  -7  -2  106.92    3.10   1
  -1  -7  -1  201.92    4.26   1
  -1  -7   0  322.56    8.26   1
  -1  -7   1   57.15    2.12   1
  -1  -7   2  843.32   21.49   1
  -1  -7   3    5.81    1.21   1
  -1  -7   4  139.00    4.95   1
  -1  -7   5  375.20   10.85   1
  -1  -7   6   85.56    4.07   1
  -1  -7   7  100.40    7.01   1
  -1  -7   8   66.42    5.54   1
  -1  -6 -14  153.51    7.43   1
  -1  -6 -13  256.96   10.26   1
  -1  -6 -12   40.58    3.18   1
  -1  -6 -11   -3.10    1.80   1
  -1  -6 -10   67.73    3.62   1
  -1  -6  -9  182.79    6.22   1
  -1  -6  -8   15.52    2.29   1
  -1  -6  -7  142.32    4.77   1
  -1  -6  -6 1666.27   40.00   1
  -1  -6  -5  200.22    5.94   1
  -1  -6  -4  369.79    9.61   1
  -1  -6  -3 2481.04   57.78   1
  -1  -6  -2  632.52   15.09   1
  -1  -6  -1 1138.39   26.99   1
  -1  -6   0 2196.80   73.12   1
  -1  -6   1 1349.09   46.28   1
  -1  -6   2 1811.35   42.56   1
  -1  -6   3 1765.68   42.02   1
  -1  -6   4 2435.42   58.23   1
  -1  -6   5  576.96   15.85   1
  -1  -6   6  104.45    4.50   1
  -1  -6   7   50.69    3.56   1
  -1  -6   8   96.83    6.10   1
  -1  -6   9   65.93    5.03   1
  -1  -5 -15   20.79    2.83   1
  -1  -5 -14  780.64   27.94   1
  -1  -5 -13   54.17    4.27   1
  -1  -5 -12  726.30   20.48   1
  -1  -5 -11  909.02   23.52   1
  -1  -5 -10 1157.36   42.87   1
  -1  -5  -8  699.07   24.85   1
  -1  -5  -7   38.81    2.24   1
  -1  -5  -6    7.62    1.60   1
  -1  -5  -5 2331.92   56.02   1
  -1  -5  -4  375.97   10.08   1
  -1  -5  -3  151.78    4.19   1
  -1  -5  -2  780.64   26.26   1
  -1  -5   0 1928.97   64.12   1
  -1  -5   1  247.75    6.61   1
  -1  -5   2  188.24    5.49   1
  -1  -5   3  426.42   11.15   1
  -1  -5   4  894.01   22.13   1
  -1  -5   5  160.53    5.32   1
  -1  -5   6  498.18   13.84   1
  -1  -5   8   40.83    4.09   1
  -1  -5   9   48.86    3.63   1
  -1  -5  10    2.19    2.60   1
  -1  -4 -15   70.56    4.87   1
  -1  -4 -14  267.65    9.49   1
  -1  -4 -13  462.68   14.20   1
  -1  -4 -12   14.98    2.40   1
  -1  -4 -11    5.71    2.82   1
  -1  -4 -10  274.23    7.95   1
  -1  -4  -9  173.71    5.80   1
  -1  -4  -8  207.07    6.04   1
  -1  -4  -7 2139.06   49.02   1
  -1  -4  -6   67.57    4.27   1
  -1  -4  -4 1808.80   59.54   1
  -1  -4  -3 1114.22   38.05   1
  -1  -4  -2 2230.67   72.73   1
  -1  -4  -1   99.00    3.58   1
  -1  -4   1 1954.52   63.66   1
  -1  -4   2  128.82    3.86   1
  -1  -4   3  488.85   12.38   1
  -1  -4   4 1027.20   25.00   1
  -1  -4   5 1970.47   46.17   1
  -1  -4   6  666.16   23.23   1
  -1  -4   7   20.98    3.39   1
  -1  -4   8 1518.66   53.78   1
  -1  -4   9 1913.19   68.23   1
  -1  -4  10  129.05    7.04   1
  -1  -3 -16  272.91   12.22   1
  -1  -3 -15  233.78   10.40   1
  -1  -3 -14  117.07    6.06   1
  -1  -3 -13  580.81   17.35   1
  -1  -3 -12   15.68    2.69   1
  -1  -3 -11  178.76    6.42   1
  -1  -3 -10 2322.28   75.18   1
  -1  -3  -9 1437.93   47.78   1
  -1  -3  -8  204.20    9.15   1
  -1  -3  -7   72.93    4.44   1
  -1  -3  -6 2219.35   77.26   1
  -1  -3  -2  275.56    6.97   1
  -1  -3  -1   76.56    1.92   1
  -1  -3   1   72.08    2.38   1
  -1  -3   2 4350.72  139.84   1
  -1  -3   3  118.37    5.44   1
  -1  -3   4  224.40    6.29   1
  -1  -3   5 1031.05   34.68   1
  -1  -3   6   58.83    3.84   1
  -1  -3   7   75.69    4.18   1
  -1  -3   8  321.48   13.27   1
  -1  -3   9   -6.60    3.19   1
  -1  -3  10  391.25   16.22   1
  -1  -2 -16    9.67    4.11   1
  -1  -2 -15  166.41    8.26   1
  -1  -2 -14  432.64   14.56   1
  -1  -2 -13  597.80   24.94   1
  -1  -2 -12  127.24    7.22   1
  -1  -2 -11 1071.25   36.66   1
  -1  -2 -10   -5.02    3.99   1
  -1  -2  -9 1426.57   47.59   1
  -1  -2  -8  154.50    7.71   1
  -1  -2  -7    1.21    2.00   1
  -1  -2  -4  126.79    5.63   1
  -1  -2  -3 1454.66   48.06   1
  -1  -2  -2   42.64    2.22   1
  -1  -2  -1  263.41    9.09   1
  -1  -2   0  349.32   12.34   1
  -1  -2   1 3267.27  105.17   1
  -1  -2   2 1115.56   38.74   1
  -1  -2   3 3735.65  122.24   1
  -1  -2   8  295.84   12.04   1
  -1  -2   9 1027.20   35.26   1
  -1  -1 -16   66.10    5.04   1
  -1  -1 -15   35.05    4.62   1
  -1  -1 -14  151.29    8.61   1
  -1  -1 -13  503.10   21.08   1
  -1  -1 -12   -0.71    4.42   1
  -1  -1 -11  241.18   12.11   1
  -1  -1  -7  975.31   33.10   1
  -1  -1  -6 1022.08   35.17   1
  -1  -1  -4  681.21   24.01   1
  -1  -1   2  217.27    7.96   1
  -1   0 -15   32.60    5.14   1
  -1   0 -14  187.14   10.94   1
  -1   0 -13  124.99    7.60   1
  -1   0 -12    6.00    5.49   1
  -1   0 -11 1070.60   38.61   1
  -1   0 -10  597.80   21.03   1
  -1   0  -9  100.00    7.00   1
  -1   0  -8   43.03    4.85   1
  -1   0  -7 4175.74  135.70   1
  -1   0  -6  798.06   28.25   1
  -1   0   1  576.48   20.17   1
  -1   0   3   55.80    2.84   1
  -1   1 -15  223.50   10.76   1
  -1   1 -14   15.76    2.30   1
  -1   1 -13  122.10    5.75   1
  -1   1 -12  919.91   26.08   1
  -1   1 -11    5.38    4.59   1
  -1   1 -10    1.99    3.10   1
  -1   1  -9  313.29   12.39   1
  -1   1  -8  445.63   18.15   1
  -1   1  -7 2705.04   88.42   1
  -1   1  -6 1897.47   45.30   1
  -1   1  -5 1458.48   35.13   1
  -1   1  -4  601.23   14.71   1
  -1   1  -3 5176.80  164.05   1
  -1   1  -1 1133.00   37.70   1
  -1   1   0  838.68   27.80   1
  -1   1   1  249.01    9.15   1
  -1   1   3 5901.31  188.98   1
  -1   1   4  347.45   14.54   1
  -1   2 -14    7.78    2.62   1
  -1   2 -13   18.40    2.40   1
  -1   2 -12  172.40    6.83   1
  -1   2 -11  159.01    6.30   1
  -1   2 -10    3.39    1.69   1
  -1   2  -9  451.56   12.32   1
  -1   2  -8  508.50   13.08   1
  -1   2  -6 1306.82   30.37   1
  -1   2  -5  826.56   20.70   1
  -1   2  -4 1133.00   26.93   1
  -1   2  -3   89.68    4.55   1
  -1   2  -2   35.05    2.49   1
  -1   2  -1   60.84    3.12   1
  -1   2   0   74.48    3.62   1
  -1   2   1 1531.16   50.87   1
  -1   2   4  820.25   28.64   1
  -1   2   5   93.70    4.65   1
  -1   3 -13  153.51    7.68   1
  -1   3 -12   83.36    4.75   1
  -1   3 -11    3.10    1.90   1
  -1   3 -10   23.23    2.02   1
  -1   3  -9  189.61    6.33   1
  -1   3  -8  197.12    5.90   1
  -1   3  -7  146.41    4.60   1
  -1   3  -6  179.29    5.36   1
  -1   3  -5  145.20    6.99   1
  -1   3  -4   40.83    2.81   1
  -1   3  -2  379.86   13.64   1
  -1   3  -1 1660.56   54.60   1
  -1   3   1 1455.42   48.83   1
  -1   3   2 4777.57  158.98   1
  -1   3   4  185.78    7.63   1
  -1   3   5  336.36   13.20   1
  -1   3   6   19.54    2.30   1
  -1   4 -12    1.39    1.79   1
  -1   4 -11  577.92   21.64   1
  -1   4 -10  304.85   10.48   1
  -1   4  -9   -0.10    2.53   1
  -1   4  -8    0.00    1.00   1
  -1   4  -7   -1.99    2.20   1
  -1   4  -6 1914.06   67.38   1
  -1   4  -5    3.88    2.80   1
  -1   4  -4 1577.68   55.61   1
  -1   4  -3  345.22   12.63   1
  -1   4  -2   11.49    1.97   1
  -1   4  -1 1160.08   37.47   1
  -1   4   0  516.65   18.64   1
  -1   4   1 2975.70   97.10   1
  -1   4   2 4060.24  132.54   1
  -1   4   3  680.69   24.00   1
  -1   4   4 2583.69   85.39   1
  -1   4   5  216.97    8.84   1
  -1   4   6 3646.95  118.36   1
  -1   5 -11   37.95    4.80   1
  -1   5 -10  204.78   11.73   1
  -1   5  -9  106.30    7.22   1
  -1   5  -8   14.06    3.60   1
  -1   5  -7   46.10    3.94   1
  -1   5  -6  777.85   29.56   1
  -1   5  -5  161.80    7.38   1
  -1   5  -4   91.39    5.35   1
  -1   5  -3 1921.95   63.13   1
  -1   5  -1 2218.41   71.59   1
  -1   5   0 2677.03   86.92   1
  -1   5   1  357.97   14.00   1
  -1   5   2  953.57   33.35   1
  -1   5   3 2023.20   69.27   1
  -1   5   4  551.31   20.66   1
  -1   5   5  245.24   10.34   1
  -1   5   7  857.32   30.45   1
  -1   6 -10    4.58    2.61   1
  -1   6  -9  306.25   17.50   1
  -1   6  -8    5.38    2.69   1
  -1   6  -7  857.90   33.39   1
  -1   6  -6   10.18    3.13   1
  -1   6  -5  410.47   16.21   1
  -1   6  -4   18.84    2.43   1
  -1   6  -3   99.00    5.17   1
  -1   6  -2  335.26   13.18   1
  -1   6  -1   37.58    3.07   1
  -1   6   1 1318.42   45.75   1
  -1   6   2  623.50   22.47   1
  -1   6   3  833.48   30.02   1
  -1   6   4   46.10    3.94   1
  -1   6   5  837.52   30.68   1
  -1   6   6  324.72   13.33   1
  -1   6   7  484.88   19.38   1
  -1   7  -8   43.03    4.59   1
  -1   7  -7   28.20    3.19   1
  -1   7  -6    5.20    2.19   1
  -1   7  -5  198.25   10.70   1
  -1   7  -4   51.27    4.15   1
  -1   7  -3   27.77    3.06   1
  -1   7  -2   61.47    3.76   1
  -1   7  -1  770.62   27.20   1
  -1   7   0   72.08    4.24   1
  -1   7   1   80.28    4.48   1
  -1   7   2  624.50   22.99   1
  -1   7   3 1186.80   41.34   1
  -1   7   4   19.36    2.99   1
  -1   7   5  953.57   35.82   1
  -1   7   6  102.21    5.86   1
  -1   8  -5  374.42   18.19   1
  -1   8  -4  486.64   24.27   1
  -1   8  -3   58.52    4.44   1
  -1   8  -2  938.81   44.12   1
  -1   8  -1   10.30    2.50   1
  -1   8   0 1785.06   65.91   1
  -1   8   1 1358.66   50.13   1
  -1   8   2  470.46   17.35   1
  -1   8   3 1213.83   43.20   1
  -1   8   4  222.01   10.73   1
  -1   8   5  215.80   10.28   1
  -1   8   6    7.90    2.92   1
  -1   9  -1  122.10    7.51   1
  -1   9   0   -4.08    1.70   1
  -1   9   1   10.89    2.18   1
  -1   9   2    1.49    2.00   1
  -1   9   3  196.84   10.94   1
  -1   9   4  915.67   45.39   1
  -1   9   5  378.69   20.63   1
   0  -9  -9   -0.30    1.51   1
   0  -9  -8  455.40   16.22   1
   0  -9  -7    5.52    1.50   1
   0  -9  -6   64.64    4.66   1
   0  -9  -5  283.25    9.76   1
   0  -9  -4  284.26   10.12   1
   0  -9  -3  511.66   16.74   1
   0  -9  -2    3.61    1.41   1
   0  -9  -1   32.83    1.95   1
   0  -9   0  359.86   12.90   1
   0  -9   1   60.37    3.26   1
   0  -9   2  349.32   11.96   1
   0  -9   3    4.08    1.21   1
   0  -8 -11  787.36   28.62   1
   0  -8 -10    3.10    2.11   1
   0  -8  -9   70.22    3.85   1
   0  -8  -8    7.29    1.67   1
   0  -8  -7   10.11    1.97   1
   0  -8  -5 1212.43   30.64   1
   0  -8  -4  177.69    5.87   1
   0  -8  -3   57.76    3.34   1
   0  -8  -1  306.95    9.46   1
   0  -8   0 1006.16   26.01   1
   0  -8   1    3.61    1.29   1
   0  -8   2    6.50    3.82   1
   0  -8   3  211.41    8.14   1
   0  -8   4   72.42    3.74   1
   0  -8   5   16.00    1.68   1
   0  -8   6   -0.40    1.40   1
   0  -7 -13    7.02    2.38   1
   0  -7 -12  217.27    9.73   1
   0  -7 -11  368.64   14.21   1
   0  -7 -10  189.06    6.88   1
   0  -7  -9    3.20    1.50   1
   0  -7  -8  228.61    7.56   1
   0  -7  -7    1.21    1.41   1
   0  -7  -6    1.30    1.39   1
   0  -7  -5  602.70   16.20   1
   0  -7  -4 1880.96   65.06   1
   0  -7  -2   20.52    1.99   1
   0  -7  -1  248.69    9.15   1
   0  -7   0   72.93    3.07   1
   0  -7   1  522.12   14.17   1
   0  -7   2   28.62    2.03   1
   0  -7   3   69.72    3.17   1
   0  -7   4 1293.84   33.81   1
   0  -7   5  728.46   21.05   1
   0  -7   7 1340.29   46.13   1
   0  -7   8  253.45   15.28   1
   0  -6 -14  230.74   10.33   1
   0  -6 -13   -2.31    2.31   1
   0  -6 -12  858.49   24.61   1
   0  -6 -11   73.79    3.95   1
   0  -6 -10  270.27    8.55   1
   0  -6  -9  778.41   20.65   1
   0  -6  -6 1480.71   52.33   1
   0  -6  -5    5.11    1.58   1
   0  -6  -4 2976.79   98.21   1
   0  -6  -3  998.56   34.76   1
   0  -6  -2 2324.20   77.14   1
   0  -6  -1  117.07    5.19   1
   0  -6   0 1758.96   57.88   1
   0  -6   1    7.02    1.38   1
   0  -6   2   32.26    2.27   1
   0  -6   3 1354.24   32.38   1
   0  -6   4  240.87    7.45   1
   0  -6   5  330.15   10.18   1
   0  -6   6    2.50    1.90   1
   0  -6   7   37.58    3.56   1
   0  -6   8  175.56    9.81   1
   0  -6   9    5.02    3.09   1
   0  -6  10   44.49    5.07   1
   0  -5 -15  291.38   12.63   1
   0  -5 -14  517.11   19.10   1
   0  -5 -13  245.86    9.41   1
   0  -5 -12  262.12    9.39   1
   0  -5 -11  106.09    4.94   1
   0  -5 -10  338.56   10.67   1
   0  -5  -9  507.60   13.97   1
   0  -5  -8  592.44   15.58   1
   0  -5  -7  182.79    5.68   1
   0  -5  -6  155.50    4.99   1
   0  -5  -5  421.48   11.50   1
   0  -5  -4   62.57    3.64   1
   0  -5  -2  396.41   14.34   1
   0  -5  -1 1507.77   49.70   1
   0  -5   0 2217.47   71.58   1
   0  -5   1 2572.52   84.20   1
   0  -5   2 2674.96   87.92   1
   0  -5   3 2420.64   56.09   1
   0  -5   4  178.22    5.34   1
   0  -5   5  139.48    4.49   1
   0  -5   6  301.37    9.37   1
   0  -5   8  375.20   15.50   1
   0  -5   9  202.78   10.82   1
   0  -5  10   36.72    4.00   1
   0  -5  11    1.49    3.49   1
   0  -4 -15    2.89    3.50   1
   0  -4 -14  333.43   13.51   1
   0  -4 -13   57.76    3.95   1
   0  -4 -12  491.51   15.08   1
   0  -4 -11 1671.17   41.70   1
   0  -4 -10  261.47    8.09   1
   0  -4  -9 1673.63   39.27   1
   0  -4  -8  973.44   24.34   1
   0  -4  -5 2149.25   73.25   1
   0  -4  -4  984.70   33.89   1
   0  -4  -3  337.82   12.87   1
   0  -4  -2 3703.94  119.29   1
   0  -4  -1 1990.94   64.25   1
   0  -4   1 2418.67   55.08   1
   0  -4   2 3744.22  121.16   1
   0  -4   3 1278.06   30.03   1
   0  -4   4 1803.70   42.47   1
   0  -4   5  252.81    7.31   1
   0  -4   6    2.31    1.70   1
   0  -4   7  764.52   28.76   1
   0  -4   8  231.65   10.35   1
   0  -4   9  375.58   16.28   1
   0  -4  10  386.91   17.31   1
   0  -4  11  161.80    9.41   1
   0  -4  12  383.38   22.71   1
   0  -4  13   38.32    5.45   1
   0  -3 -15   21.16    3.50   1
   0  -3 -14  272.91   10.24   1
   0  -3 -13 2681.17   96.31   1
   0  -3 -12    6.30    2.51   1
   0  -3 -11    2.31    2.22   1
   0  -3 -10  215.50    6.75   1
   0  -3  -9  171.09    5.76   1
   0  -3  -8 1400.26   34.43   1
   0  -3  -7 1496.92   35.59   1
   0  -3  -6 4171.87   96.88   1
   0  -3  -5  171.09    4.97   1
   0  -3  -4 5337.76  172.42   1
   0  -3  -3 2866.53   94.23   1
   0  -3  -2   38.94    2.25   1
   0  -3  -1    3.31    1.02   1
   0  -3   0 2768.86   88.40   1
   0  -3   1  341.14    8.87   1
   0  -3   2 1865.38   43.19   1
   0  -3   3 1398.01   32.90   1
   0  -3   4 2884.76   66.60   1
   0  -3   5  849.72   31.48   1
   0  -3   6 3262.69  106.24   1
   0  -3   7  135.26    6.75   1
   0  -3   8   23.04    3.46   1
   0  -3   9    3.88    2.60   1
   0  -3  10  347.08   15.65   1
   0  -3  11  190.72   10.77   1
   0  -3  12  185.23   11.16   1
   0  -3  13   73.79    7.22   1
   0  -2 -15   62.09    4.89   1
   0  -2 -14  221.41    8.63   1
   0  -2 -13   45.16    3.76   1
   0  -2 -12   45.16    3.23   1
   0  -2 -11   13.10    2.39   1
   0  -2 -10   71.74    3.73   1
   0  -2  -9 2559.35   60.71   1
   0  -2  -8   14.52    2.21   1
   0  -2  -7 3940.07   89.13   1
   0  -2  -6  595.85   15.62   1
   0  -2  -5  568.35   14.30   1
   0  -2  -3 1600.80   38.41   1
   0  -2   0  472.63   16.09   1
   0  -2   2 2210.88   50.78   1
   0  -2   5 4036.06  128.33   1
   0  -2   6   18.84    3.04   1
   0  -2   7 2615.30   82.85   1
   0  -2   8  262.44   11.34   1
   0  -2   9  480.05   20.16   1
   0  -2  10  228.31   10.27   1
   0  -2  11  398.80   16.77   1
   0  -2  12   53.88    5.14   1
   0  -2  13  221.71   14.59   1
   0  -2  14   20.98    4.49   1
   0  -1 -15   14.29    3.33   1
   0  -1 -14  216.38    8.53   1
   0  -1 -13    7.08    2.61   1
   0  -1 -12  125.22    5.59   1
   0  -1 -11   72.76    3.92   1
   0  -1 -10  656.38   17.42   1
   0  -1  -8 2358.07   76.72   1
   0  -1  -7 4278.47  141.29   1
   0  -1  -6  308.35   12.99   1
   0  -1  -5 1557.88   52.89   1
   0  -1  -4 3211.49  104.27   1
   0  -1   3  225.00    8.40   1
   0  -1   4  872.02   31.30   1
   0  -1   5 1840.41   59.20   1
   0  -1   6 2461.15   82.35   1
   0  -1   7 1880.09   61.57   1
   0  -1   8 2455.20   79.28   1
   0  -1   9   85.56    5.55   1
   0  -1  10   -6.00    3.58   1
   0  -1  11 2747.86   95.40   1
   0  -1  12  289.34   14.29   1
   0  -1  14  869.07   45.99   1
   0   0 -15   54.17    4.42   1
   0   0 -14   -0.71    2.40   1
   0   0 -13  101.00    4.82   1
   0   0 -12   20.61    4.00   1
   0   0 -11   24.30    4.73   1
   0   0 -10  709.16   23.97   1
   0   0  -9  119.25    6.33   1
   0   0  -8   10.37    2.70   1
   0   0  -7  368.26   14.97   1
   0   0  -6   -0.30    1.71   1
   0   0   7  372.49   13.90   1
   0   0   8   12.82    3.58   1
   0   0   9  115.35    5.80   1
   0   0  10  718.78   24.67   1
   0   0  11   18.49    3.18   1
   0   0  12   24.80    5.08   1
   0   0  13   95.26    7.22   1
   0   1 -15  136.19    6.30   1
   0   1 -14  892.22   32.86   1
   0   1 -12  268.63   14.10   1
   0   1 -11 2691.53   89.23   1
   0   1 -10   -4.71    4.12   1
   0   1  -9   79.39    4.45   1
   0   1  -8 2451.24   80.21   1
   0   1  -6 2392.19   78.26   1
   0   1  -5 1769.04   58.88   1
   0   1  -4  849.72   29.15   1
   0   1  -3  234.40    6.43   1
   0   1   4 3322.37  107.21   1
   0   1   5 1564.20   52.21   1
   0   1   6  299.98   11.43   1
   0   1   7 4328.32  144.74   1
   0   1  10  675.48   24.43   1
   0   1  11   64.80    4.83   1
   0   2 -14   12.89    2.23   1
   0   2 -13  215.50    9.69   1
   0   2 -12   50.27    3.40   1
   0   2 -11  412.90   11.79   1
   0   2 -10  241.80    7.78   1
   0   2  -9  470.02   12.57   1
   0   2  -8  241.18    7.14   1
   0   2  -7 2706.08   62.42   1
   0   2  -6   23.14    1.73   1
   0   2  -5 4149.94   95.34   1
   0   2  -2 2236.34   51.07   1
   0   2   2 2347.40   77.52   1
   0   2   3 1603.20   53.65   1
   0   3 -13   88.55    5.08   1
   0   3 -12  191.82    7.20   1
   0   3 -11  187.96    7.40   1
   0   3 -10  349.32   10.47   1
   0   3  -9    5.71    2.20   1
   0   3  -8   28.20    2.55   1
   0   3  -7  132.94    4.61   1
   0   3  -6 3150.58   71.85   1
   0   3  -5  863.18   20.57   1
   0   3  -4 2947.40   66.23   1
   0   3  -3 1404.75   32.23   1
   0   3  -2 1860.20   62.11   1
   0   3  -1  325.44   11.55   1
   0   3   1    6.71    1.19   1
   0   3   2   41.34    2.31   1
   0   3   3 2886.91   96.71   1
   0   4 -13   36.12    3.25   1
   0   4 -12  354.95   14.70   1
   0   4 -11  137.59    5.86   1
   0   4 -10  378.30   11.67   1
   0   4  -9  379.86   11.69   1
   0   4  -8  226.50    7.22   1
   0   4  -7  800.89   19.24   1
   0   4  -6    5.38    1.58   1
   0   4  -5  249.32    6.95   1
   0   4  -4 1790.98   58.40   1
   0   4  -3 1278.06   44.33   1
   0   4  -1 2505.00   81.08   1
   0   4   1 1943.05   64.36   1
   0   4   2 3624.04  116.79   1
   0   4   3  332.70   12.77   1
   0   4   4 1000.46   36.69   1
   0   5 -11    4.20    1.80   1
   0   5 -10   40.96    3.20   1
   0   5  -9  204.20    7.43   1
   0   5  -8  350.06   10.48   1
   0   5  -7 2759.40   91.40   1
   0   5  -6  283.59   11.45   1
   0   5  -5  142.32    6.20   1
   0   5  -4  163.07    6.90   1
   0   5  -3 2443.32   80.08   1
   0   5  -2 2758.35   89.28   1
   0   5  -1 2603.04   85.71   1
   0   5   0 2104.97   68.82   1
   0   5   1 1437.17   48.52   1
   0   5   2  372.10   13.89   1
   0   5   3 3577.24  118.42   1
   0   5   4   73.62    3.95   1
   0   6 -10   40.45    4.32   1
   0   6  -9    3.10    2.50   1
   0   6  -8  187.14    9.30   1
   0   6  -7   39.44    3.89   1
   0   6  -6   -1.30    1.89   1
   0   6  -5  358.34   14.01   1
   0   6  -4  236.54    9.23   1
   0   6  -3 1349.09   44.81   1
   0   6  -2   29.48    2.17   1
   0   6  -1    6.30    1.20   1
   0   6   0 1732.22   58.27   1
   0   6   1  113.21    5.11   1
   0   6   2 2249.60   74.94   1
   0   6   3  985.96   33.91   1
   0   6   4 2847.29   93.91   1
   0   7  -8  290.36   15.34   1
   0   7  -7 1278.78   60.79   1
   0   7  -5  750.21   29.03   1
   0   7  -4 1283.79   45.86   1
   0   7  -3   69.72    3.84   1
   0   7  -2   27.67    2.31   1
   0   7  -1  547.09   19.65   1
   0   7   0   71.23    3.71   1
   0   7   1  257.28    9.94   1
   0   7   2   16.16    1.69   1
   0   7   4 1993.62   66.98   1
   0   8  -6   -1.30    2.01   1
   0   8  -5   11.70    2.39   1
   0   8  -4   84.27    4.96   1
   0   8  -3  226.80   11.14   1
   0   8  -2   17.81    2.03   1
   0   8  -1    0.59    1.39   1
   0   8   0 1043.94   36.83   1
   0   8   1  304.50   12.22   1
   0   8   2 2502.00   83.03   1
   0   8   3   55.95    3.29   1
   0   9  -3    1.10    1.41   1
   0   9  -2  324.72   16.94   1
   0   9  -1   64.64    4.34   1
   0   9   0  365.57   17.97   1
   0   9   1   27.35    2.41   1
   0   9   2   -1.21    1.21   1
   1  -9  -6    5.71    1.29   1
   1  -9  -5  406.43   19.35   1
   1  -9  -4  986.59   45.23   1
   1  -9  -3  219.34   12.14   1
   1  -9  -2    0.00    1.00   1
   1  -9  -1    6.10    1.68   1
   1  -9   0    0.71    1.21   1
   1  -9   1  113.00    5.74   1
   1  -8 -10  342.99   14.08   1
   1  -8  -9  290.36   11.59   1
   1  -8  -8    5.81    1.69   1
   1  -8  -7   20.70    2.09   1
   1  -8  -6    6.71    2.90   1
   1  -8  -5  194.60    9.49   1
   1  -8  -4  232.26   11.28   1
   1  -8  -3 1181.30   43.31   1
   1  -8  -2  408.44   16.98   1
   1  -8  -1 1422.04   49.02   1
   1  -8   0 1993.62   66.98   1
   1  -8   1   11.02    1.59   1
   1  -8   2  884.47   30.33   1
   1  -8   3   47.47    3.17   1
   1  -8   4  477.42   17.92   1
   1  -8   5  331.97   13.12   1
   1  -7 -12  374.42   15.09   1
   1  -7 -11  256.32   10.57   1
   1  -7 -10   30.91    3.22   1
   1  -7  -9 1333.71   37.25   1
   1  -7  -8   45.97    2.85   1
   1  -7  -7  176.89    6.38   1
   1  -7  -6  120.78    6.81   1
   1  -7  -5 1047.82   36.90   1
   1  -7  -4   20.34    2.89   1
   1  -7  -3 1211.74   41.08   1
   1  -7  -2  641.10   24.31   1
   1  -7  -1   66.75    4.09   1
   1  -7   0   71.91    4.24   1
   1  -7   1  720.92   18.26   1
   1  -7   2   68.56    3.48   1
   1  -7   3   35.76    2.75   1
   1  -7   4   58.06    3.05   1
   1  -7   5  199.37    7.62   1
   1  -7   6    0.71    1.71   1
   1  -7   7   33.76    2.67   1
   1  -7   8   42.25    4.94   1
   1  -6 -13   35.05    3.67   1
   1  -6 -12  247.75   10.70   1
   1  -6 -11   40.96    3.20   1
   1  -6 -10  247.12    8.49   1
   1  -6  -9    0.00    1.00   1
   1  -6  -8   75.86    3.66   1
   1  -6  -7  470.02   13.01   1
   1  -6  -6  326.89   14.46   1
   1  -6  -5  808.26   30.14   1
   1  -6  -4   42.51    3.13   1
   1  -6  -3  866.71   31.21   1
   1  -6  -2  597.31   22.00   1
   1  -6  -1 1288.81   44.52   1
   1  -6   1   27.67    2.00   1
   1  -6   2  335.26    9.52   1
   1  -6   3  102.01    3.84   1
   1  -6   4   24.30    2.07   1
   1  -6   5  412.50   11.78   1
   1  -6   6    4.20    1.68   1
   1  -6   7  862.60   25.26   1
   1  -6   8   -4.49    2.20   1
   1  -6   9  304.15   18.84   1
   1  -6  10   -4.58    3.38   1
   1  -5 -14   97.22    5.52   1
   1  -5 -13  190.99    9.12   1
   1  -5 -12  131.10    6.18   1
   1  -5 -11 1013.15   27.37   1
   1  -5 -10   -3.50    2.09   1
   1  -5  -9  610.09   16.30   1
   1  -5  -8  377.91   10.89   1
   1  -5  -7  857.32   21.67   1
   1  -5  -5  242.74   10.28   1
   1  -5  -4  586.61   21.80   1
   1  -5  -3 2079.36   69.31   1
   1  -5  -2 1015.70   35.06   1
   1  -5  -1  366.34   13.40   1
   1  -5   0 2632.72   84.15   1
   1  -5   1 2197.73   72.20   1
   1  -5   3 1979.36   46.27   1
   1  -5   4   76.39    3.15   1
   1  -5   5  155.25    4.98   1
   1  -5   6  749.12   20.25   1
   1  -5   7   45.29    3.77   1
   1  -5   8   18.66    2.76   1
   1  -5   9  105.88    7.20   1
   1  -5  10  199.94   12.73   1
   1  -5  11   50.55    4.98   1
   1  -4 -15   51.27    4.15   1
   1  -4 -14   44.36    3.86   1
   1  -4 -13  233.78    9.79   1
   1  -4 -12   11.29    2.42   1
   1  -4 -11 2583.69   65.06   1
   1  -4 -10  490.62   13.73   1
   1  -4  -9   92.93    4.24   1
   1  -4  -8    0.90    1.99   1
   1  -4  -7 1086.36   27.69   1
   1  -4  -6 3713.68  119.44   1
   1  -4  -5  236.85    9.85   1
   1  -4  -4 2624.51   87.09   1
   1  -4  -3  718.78   25.20   1
   1  -4  -2 4108.81  137.17   1
   1  -4   0  512.12   18.10   1
   1  -4   1 1186.80   40.65   1
   1  -4   2    9.30    1.71   1
   1  -4   3  347.82    8.95   1
   1  -4   4 1508.55   35.73   1
   1  -4   5    4.08    1.41   1
   1  -4   6 1852.44   43.90   1
   1  -4   7    1.59    2.09   1
   1  -4   8    2.89    2.21   1
   1  -4   9    2.10    3.39   1
   1  -4  10  293.44   15.07   1
   1  -4  11  578.88   31.76   1
   1  -4  12    4.71    4.12   1
   1  -3 -15  171.09    8.89   1
   1  -3 -14  147.87    7.30   1
   1  -3 -13   55.80    3.73   1
   1  -3 -12  227.71    8.15   1
   1  -3 -11  505.80   14.84   1
   1  -3 -10   93.32    4.44   1
   1  -3  -9   59.75    3.25   1
   1  -3  -8 1079.78   26.95   1
   1  -3  -7 1038.13   25.78   1
   1  -3  -6   25.91    2.65   1
   1  -3  -5  350.81   14.23   1
   1  -3  -4  190.99    8.84   1
   1  -3  -1 1489.96   50.18   1
   1  -3   1 1652.42   54.47   1
   1  -3   2  366.72    9.19   1
   1  -3   4   43.16    2.10   1
   1  -3   5  130.19    4.34   1
   1  -3   6  180.36    7.79   1
   1  -3   7  153.51    7.19   1
   1  -3   8  196.56    9.53   1
   1  -3   9  192.93    9.45   1
   1  -3  10   18.58    4.22   1
   1  -3  11    3.80    3.12   1
   1  -3  12   71.91    6.28   1
   1  -3  13  171.35   13.09   1
   1  -2 -15  358.34   15.52   1
   1  -2 -14   35.05    4.14   1
   1  -2 -13   72.25    4.25   1
   1  -2 -12    2.89    2.21   1
   1  -2 -11  664.09   18.04   1
   1  -2 -10 1162.13   28.64   1
   1  -2  -9  958.52   23.53   1
   1  -2  -8  686.96   16.25   1
   1  -2  -7 2436.41   58.24   1
   1  -2  -6   63.36    3.02   1
   1  -2  -5   70.06    3.85   1
   1  -2  -4  869.07   30.07   1
   1  -2  -1 1538.21   54.12   1
   1  -2   0   79.57    3.75   1
   1  -2   1   72.76    3.92   1
   1  -2   2   33.76    1.39   1
   1  -2   3   94.67    2.92   1
   1  -2   4 1116.90   26.74   1
   1  -2   5  810.54   27.33   1
   1  -2   6 1248.21   41.69   1
   1  -2   8  536.39   19.45   1
   1  -2   9  455.82   18.36   1
   1  -2  10    5.38    2.51   1
   1  -2  11  156.00    8.99   1
   1  -2  12  191.82   11.91   1
   1  -2  13   15.76    3.89   1
   1  -2  14    4.08    3.47   1
   1  -1 -15   32.15    3.97   1
   1  -1 -14   18.58    2.76   1
   1  -1 -13 1200.62   33.96   1
   1  -1 -12  589.03   16.99   1
   1  -1 -11 1026.56   26.91   1
   1  -1 -10   -1.21    1.91   1
   1  -1  -9  419.43   11.47   1
   1  -1  -8    5.71    1.72   1
   1  -1  -5 2628.61   61.52   1
   1  -1  -4  356.08   14.72   1
   1  -1  -1  243.67    9.05   1
   1  -1   0  876.16   31.38   1
   1  -1   1 1110.22   36.65   1
   1  -1   4  583.71   20.78   1
   1  -1   5 1414.51   46.64   1
   1  -1   6 1867.10   61.36   1
   1  -1   7 2834.50   90.51   1
   1  -1   8  485.32   18.51   1
   1  -1   9  314.35   13.12   1
   1  -1  10    0.30    3.72   1
   1  -1  11   13.18    3.41   1
   1  -1  12  962.24   38.46   1
   1  -1  13  122.54    8.63   1
   1  -1  14   20.70    5.28   1
   1  -1  15  232.26   15.54   1
   1   0 -15    8.29    3.23   1
   1   0 -14  235.93   10.75   1
   1   0 -13   83.54    5.30   1
   1   0 -12  309.76   11.26   1
   1   0 -11  860.25   22.88   1
   1   0 -10   49.98    3.25   1
   1   0  -9   10.11    1.97   1
   1   0  -8 2614.28   60.33   1
   1   0  -7  426.01   11.15   1
   1   0  -6  734.95   17.89   1
   1   0  -5  132.02    4.14   1
   1   0  -4 3212.62   73.68   1
   1   0  -3   53.73    2.79   1
   1   0  -2 3498.72  113.57   1
   1   0  -1  551.78   19.26   1
   1   0   5 3965.22  125.94   1
   1   0   6  835.79   29.49   1
   1   0   7 4165.41  135.53   1
   1   0   8   47.89    3.74   1
   1   0   9   86.12    6.31   1
   1   0  10  635.04   22.68   1
   1   0  11 1112.22   39.35   1
   1   0  12    3.39    3.28   1
   1   0  13  124.55    7.81   1
   1   0  14  202.21   12.51   1
   1   0  15   41.73    5.68   1
   1   1 -15    2.99    3.01   1
   1   1 -14  170.82    8.89   1
   1   1 -13  638.57   20.22   1
   1   1 -12   13.76    2.67   1
   1   1 -11   25.70    3.04   1
   1   1 -10   53.88    3.23   1
   1   1  -9 4011.96   91.21   1
   1   1  -8  845.65   20.94   1
   1   1  -7  219.93    6.23   1
   1   1  -6  677.56   16.66   1
   1   1  -5   35.64    2.15   1
   1   1  -4 3910.00   90.04   1
   1   1  -2  209.38    4.63   1
   1   1   4  680.17   25.04   1
   1   1   6 1071.91   37.32   1
   1   1   7  982.82   32.60   1
   1   1   8 2166.90   68.89   1
   1   1  10 4395.69  141.88   1
   1   1  11  272.91   12.56   1
   1   1  12    7.62    4.31   1
   1   1  13  499.52   21.01   1
   1   1  14  177.69   11.20   1
   1   1  15   16.16    4.10   1
   1   1  16   69.56    6.84   1
   1   2 -14   65.93    3.74   1
   1   2 -13  358.34   11.74   1
   1   2 -12  333.43    9.13   1
   1   2 -11  113.21    4.26   1
   1   2 -10 1428.08   29.48   1
   1   2  -9 1056.90   21.46   1
   1   2  -8  288.66    6.80   1
   1   2  -7   44.62    2.40   1
   1   2  -3 3876.31  128.26   1
   1   2  -2 1111.56   22.00   1
   1   2  -1 3295.91  106.78   1
   1   2   0  313.64   10.98   1
   1   2   2   40.07    1.90   1
   1   2   3 1488.42   51.70   1
   1   2   4  134.79    5.80   1
   1   2   7    1.00    2.00   1
   1   2   8  133.40    6.47   1
   1   2   9 1419.78   47.48   1
   1   2  10    2.59    4.09   1
   1   2  11 1126.94   41.63   1
   1   2  12  146.89    8.48   1
   1   2  13  648.21   25.97   1
   1   2  14  447.75   20.74   1
   1   3 -13  127.69    5.42   1
   1   3 -12  315.77   10.66   1
   1   3 -11   13.40    1.90   1
   1   3 -10  367.87    9.59   1
   1   3  -9   -1.10    1.51   1
   1   3  -8  331.24    8.74   1
   1   3  -7   68.23    3.14   1
   1   3  -6   52.56    2.46   1
   1   3  -5 1047.82   25.90   1
   1   3  -4  216.68    6.18   1
   1   3  -3  119.25    3.49   1
   1   3  -1   78.32    2.48   1
   1   3   7   65.93    3.74   1
   1   3   8  197.40    8.99   1
   1   3   9 1444.76   48.65   1
   1   3  10 2304.96   76.82   1
   1   3  11  189.06    9.62   1
   1   3  12   17.72    3.62   1
   1   4 -12   59.91    3.56   1
   1   4 -11  319.69    8.94   1
   1   4 -10  121.66    4.19   1
   1   4  -9 1878.36   46.81   1
   1   4  -8 1535.07   37.61   1
   1   4  -7   21.62    2.23   1
   1   4  -6  655.36   16.38   1
   1   4  -5 1910.56   44.58   1
   1   4  -4 1033.62   25.72   1
   1   4  -3  479.17   11.82   1
   1   4  -2  123.88    4.90   1
   1   5 -11   24.50    2.28   1
   1   5 -10    2.50    1.39   1
   1   5  -9   53.88    3.23   1
   1   5  -8   40.96    2.94   1
   1   5  -7    0.50    1.60   1
   1   5  -6  474.80   13.07   1
   1   5  -5  149.57    4.89   1
   1   5  -4  899.40   29.99   1
   1   5  -3  436.39   16.29   1
   1   5  -2  199.09    7.34   1
   1   5  -1  232.87    8.24   1
   1   6 -10  274.23    9.27   1
   1   6  -9   59.91    2.94   1
   1   6  -8  103.02    4.47   1
   1   6  -7   62.25    3.94   1
   1   6  -6  127.46    7.00   1
   1   6  -5  617.03   22.36   1
   1   6  -3 1794.37   59.30   1
   1   6  -2 1800.30   58.55   1
   1   6  -1 1324.23   43.67   1
   1   7  -8   64.80    3.70   1
   1   7  -7  121.66    7.50   1
   1   7  -6   81.72    4.70   1
   1   7  -5  396.41   15.13   1
   1   7  -4  128.37    5.89   1
   1   7  -3    5.52    1.41   1
   1   7  -2  865.54   30.01   1
   1   7  -1   55.80    2.54   1
   1   8  -6    9.30    1.59   1
   1   8  -5  504.00   24.70   1
   1   8  -4   54.91    3.56   1
   1   8  -3  212.58    8.75   1
   1   9  -4   39.56    1.76   1
   1   9  -3  108.78    3.96   1
   2  -8  -8  270.60   11.84   1
   2  -8  -7  166.15   10.83   1
   2  -8  -6    3.80    3.12   1
   2  -8  -5   25.20    3.31   1
   2  -8  -4   93.90    6.59   1
   2  -8  -3  207.07   11.51   1
   2  -8  -2  588.06   28.61   1
   2  -8  -1   10.89    2.97   1
   2  -8   1   13.18    2.61   1
   2  -8   2  237.16    9.55   1
   2  -8   3  105.88    5.35   1
   2  -8   4   68.89    4.15   1
   2  -7 -10  111.30    6.12   1
   2  -7  -9    0.00    1.00   1
   2  -7  -8  455.40   25.61   1
   2  -7  -7   47.06    4.66   1
   2  -7  -6  283.59   14.15   1
   2  -7  -5   95.65    6.45   1
   2  -7  -4  113.00    6.59   1
   2  -7  -3  260.50   11.62   1
   2  -7  -2   24.11    3.44   1
   2  -7  -1    6.00    1.91   1
   2  -7   0   85.75    5.19   1
   2  -7   1  322.56   12.93   1
   2  -7   2  174.50    6.61   1
   2  -7   3  340.03   10.70   1
   2  -7   4    3.31    2.00   1
   2  -7   5  352.69   13.52   1
   2  -7   6    6.71    1.81   1
   2  -7   7  623.00   21.96   1
   2  -6 -12  304.50   12.56   1
   2  -6 -11   15.37    2.98   1
   2  -6 -10  158.00    7.29   1
   2  -6  -9  648.21   19.35   1
   2  -6  -8   56.85    5.28   1
   2  -6  -7  418.20   18.00   1
   2  -6  -6 2110.48   71.67   1
   2  -6  -3  357.97   14.76   1
   2  -6  -2  988.47   35.84   1
   2  -6  -1  229.52   10.00   1
   2  -6   0  361.38   15.21   1
   2  -6   1 1352.03   48.54   1
   2  -6   2  239.32    7.43   1
   2  -6   3  952.96   24.70   1
   2  -6   4  260.18    8.06   1
   2  -6   5    1.49    1.59   1
   2  -6   6    4.28    1.49   1
   2  -6   7   42.38    2.99   1
   2  -6   8   17.14    3.23   1
   2  -6   9   72.42    6.30   1
   2  -5 -13  585.64   23.23   1
   2  -5 -12  715.03   26.21   1
   2  -5 -11   16.48    2.60   1
   2  -5 -10  321.13   10.75   1
   2  -5  -9  554.13   16.01   1
   2  -5  -8  235.01   11.65   1
   2  -5  -7  104.86    5.94   1
   2  -5  -6  269.94   12.16   1
   2  -5  -5  367.87   16.49   1
   2  -5  -4  166.67    8.52   1
   2  -5  -3  473.93   17.85   1
   2  -5  -2  777.29   28.44   1
   2  -5  -1  469.59   17.34   1
   2  -5   0  999.82   34.15   1
   2  -5   1   39.19    3.63   1
   2  -5   2 1730.56   60.74   1
   2  -5   3  286.96    8.47   1
   2  -5   4 1299.60   31.00   1
   2  -5   5 2315.53   79.88   1
   2  -5   6   -1.10    1.20   1
   2  -5   7  244.61   11.57   1
   2  -5   8   24.50    3.37   1
   2  -5   9   15.29    3.21   1
   2  -5  10  616.53   35.76   1
   2  -5  11   46.51    5.59   1
   2  -4 -14  474.80   18.30   1
   2  -4 -13   -1.59    2.19   1
   2  -4 -12 1071.25   31.42   1
   2  -4 -11    8.53    2.51   1
   2  -4 -10   17.98    2.63   1
   2  -4  -9 3811.83  125.95   1
   2  -4  -8  594.38   22.43   1
   2  -4  -7  746.93   26.24   1
   2  -4  -6  620.51   23.42   1
   2  -4  -5    8.01    2.09   1
   2  -4  -3 1642.68   56.74   1
   2  -4  -2 3928.78  127.87   1
   2  -4  -1  369.41   13.84   1
   2  -4   0    6.50    2.50   1
   2  -4   1  975.31   32.48   1
   2  -4   2   27.04    2.39   1
   2  -4   3 1635.39   38.01   1
   2  -4   4    1.59    1.39   1
   2  -4   5 1059.50   26.04   1
   2  -4   6   37.09    2.44   1
   2  -4   7  391.25   15.82   1
   2  -4   8  122.10    6.85   1
   2  -4   9  140.42    8.53   1
   2  -4  10   42.25    4.29   1
   2  -4  11    5.81    2.99   1
   2  -4  12    2.79    3.01   1
   2  -3 -14   26.21    3.38   1
   2  -3 -13   10.30    2.89   1
   2  -3 -12  299.29   10.73   1
   2  -3 -11  541.96   16.30   1
   2  -3 -10  715.56   19.26   1
   2  -3  -9   19.36    2.46   1
   2  -3  -8  227.41    7.54   1
   2  -3  -7  405.22   15.70   1
   2  -3  -6  305.90   11.89   1
   2  -3  -5  230.13    9.71   1
   2  -3  -4  420.66   16.00   1
   2  -3  -3  626.50   22.53   1
   2  -3  -2 1074.53   36.71   1
   2  -3  -1 1629.74   54.90   1
   2  -3   0    8.53    1.93   1
   2  -3   1 1466.89   49.02   1
   2  -3   2   53.73    3.96   1
   2  -3   3   57.76    2.28   1
   2  -3   4  176.09    4.78   1
   2  -3   5  460.10   12.01   1
   2  -3   6   53.44    3.95   1
   2  -3   7   48.30    4.45   1
   2  -3   8  642.62   23.83   1
   2  -3   9 1451.61   52.58   1
   2  -3  10   32.83    3.90   1
   2  -3  11  109.20    7.11   1
   2  -3  12   11.02    4.38   1
   2  -3  13  150.31   12.01   1
   2  -2 -14   54.76    4.44   1
   2  -2 -13   30.69    3.21   1
   2  -2 -12  121.88    5.74   1
   2  -2 -11 1687.57   42.72   1
   2  -2 -10  183.87    6.51   1
   2  -2  -9    6.20    1.79   1
   2  -2  -8  277.56    8.00   1
   2  -2  -7   27.04    3.22   1
   2  -2  -6 1181.30   39.87   1
   2  -2  -5 3422.25  111.15   1
   2  -2  -4 1283.79   43.71   1
   2  -2  -3 2839.82   92.72   1
   2  -2  -2  254.72   10.21   1
   2  -2   1 2952.84   95.64   1
   2  -2   3   50.27    2.27   1
   2  -2   4  974.06   23.10   1
   2  -2   5 1069.94   35.98   1
   2  -2   6 2579.62   85.33   1
   2  -2   7 1051.06   35.66   1
   2  -2   8  360.24   15.18   1
   2  -2   9   11.90    4.00   1
   2  -2  10 1163.49   42.30   1
   2  -2  11    4.28    3.11   1
   2  -2  12   29.81    4.37   1
   2  -2  13   32.15    4.42   1
   2  -2  14   33.64    4.76   1
   2  -1 -14   14.21    2.79   1
   2  -1 -13  142.32    6.68   1
   2  -1 -12   52.85    4.36   1
   2  -1 -11 1102.90   29.89   1
   2  -1 -10  246.80    7.54   1
   2  -1  -9  382.20   10.56   1
   2  -1  -8  160.28    5.32   1
   2  -1  -7  209.09    6.94   1
   2  -1  -4  616.53   21.85   1
   2  -1  -3  304.50   12.22   1
   2  -1  -2  686.96   24.64   1
   2  -1  -1 5230.18  167.78   1
   2  -1   0   60.37    3.42   1
   2  -1   1 2043.04   68.70   1
   2  -1   3 1485.33   49.33   1
   2  -1   5  739.84   27.20   1
   2  -1   6  860.84   29.34   1
   2  -1   7  243.36    9.67   1
   2  -1   8  268.63   10.82   1
   2  -1   9 2036.72   65.89   1
   2  -1  10  357.97   15.51   1
   2  -1  11  590.98   25.28   1
   2  -1  12   14.29    3.33   1
   2  -1  13   66.75    6.21   1
   2  -1  14  545.69   32.24   1
   2  -1  15   75.86    8.01   1
   2   0 -14    0.30    2.61   1
   2   0 -13  337.09   12.48   1
   2   0 -12  338.93   11.41   1
   2   0 -11  128.14    5.66   1
   2   0 -10  634.54   16.63   1
   2   0  -9  591.46   15.56   1
   2   0  -8    3.88    1.69   1
   2   0  -7 2369.74   54.52   1
   2   0  -6  192.10    6.38   1
   2   0  -5  302.76   10.79   1
   2   0  -4  142.32    6.44   1
   2   0  -1  410.87   15.81   1
   2   0   0 1935.12   64.23   1
   2   0   5 2991.00   96.25   1
   2   0   6 1092.30   37.68   1
   2   0   8   90.06    5.50   1
   2   0   9  194.60    8.93   1
   2   0  10    7.67    2.88   1
   2   0  11  131.56    8.26   1
   2   0  12   19.36    3.87   1
   2   0  13    1.10    4.30   1
   2   0  14   11.42    3.72   1
   2   0  15   22.66    4.86   1
   2   1 -14   84.09    5.69   1
   2   1 -13  656.38   24.08   1
   2   1 -12 1117.56   32.09   1
   2   1 -10 1118.23   29.43   1
   2   1  -8  730.62   18.92   1
   2   1  -7 1326.42   32.05   1
   2   1  -6 2613.25   60.32   1
   2   1  -5 2038.52   48.76   1
   2   1  -4 3555.74  114.49   1
   2   1  -3   11.97    2.28   1
   2   1  -1 1762.32   41.98   1
   2   1   0  755.15   18.69   1
   2   1   1   51.27    2.00   1
   2   1   2  412.50   16.65   1
   2   1   3 2854.76   95.11   1
   2   1   4  296.53   11.02   1
   2   1   6 4044.96  133.56   1
   2   1   7 4011.96  126.68   1
   2   1   8  438.48   15.50   1
   2   1   9 1160.76   38.84   1
   2   1  10  378.30   15.56   1
   2   1  11  943.10   35.01   1
   2   1  12 1382.35   52.05   1
   2   1  13   70.56    7.39   1
   2   1  14  106.50    7.43   1
   2   1  15   68.56    7.12   1
   2   1  16   90.06    8.73   1
   2   2 -14   27.35    2.82   1
   2   2 -13  135.96    5.60   1
   2   2 -12  481.80   13.61   1
   2   2 -11 1441.72   31.14   1
   2   2 -10  616.53   13.90   1
   2   2  -9   48.72    2.65   1
   2   2  -8    6.40    2.02   1
   2   2  -7   -0.59    1.29   1
   2   2  -6 3656.62   71.35   1
   2   2  -5 1183.36   24.08   1
   2   2  -4 3765.05   69.95   1
   2   2  -3  174.77    4.49   1
   2   2   0 1913.19   44.61   1
   2   2   1  458.82   11.14   1
   2   2   4 3050.35   99.41   1
   2   2   5   25.30    4.43   1
   2   2   6  458.82   16.71   1
   2   2   8   91.58    5.93   1
   2   2   9    1.80    2.09   1
   2   2  10   27.98    4.55   1
   2   2  11  241.49   11.81   1
   2   2  12  159.01    8.32   1
   2   2  13  204.78   11.16   1
   2   2  14    8.18    3.37   1
   2   2  15   24.30    4.34   1
   2   2  16  111.94    9.52   1
   2   3 -13  154.75    6.47   1
   2   3 -12   68.06    3.46   1
   2   3 -11   11.49    1.97   1
   2   3 -10  419.02   10.64   1
   2   3  -9  259.53    6.77   1
   2   3  -8 4161.54  141.92   1
   2   3  -7  300.33    6.93   1
   2   3  -6 2232.56   41.58   1
   2   3  -5   83.17    2.74   1
   2   3  -4  398.00    8.78   1
   2   3  -3 1450.09   28.18   1
   2   3  -2  160.02    3.80   1
   2   3  -1 4506.44  145.00   1
   2   3   0 3848.96  124.08   1
   2   3   4   96.04    4.12   1
   2   3   5    9.30    2.20   1
   2   3   6  404.41   14.08   1
   2   3   7 2121.52   72.77   1
   2   3   8  320.77   12.18   1
   2   3   9  240.87    9.93   1
   2   3  10   23.91    3.23   1
   2   3  11  982.20   34.47   1
   2   3  12  352.31   15.02   1
   2   3  13  129.28    8.19   1
   2   3  14   -3.10    3.41   1
   2   3  15  264.71   17.57   1
   2   3  16  657.92   31.81   1
   2   4 -12  317.20   10.69   1
   2   4 -11   47.33    3.16   1
   2   4 -10   96.43    3.93   1
   2   4  -9   11.42    1.69   1
   2   4  -8  608.61   13.32   1
   2   4  -7   39.94    2.15   1
   2   4  -6  301.37    7.29   1
   2   4  -5   69.06    2.49   1
   2   4  -4 2053.00   38.97   1
   2   4  -3 2137.21   49.93   1
   2   4  -2  530.84   11.06   1
   2   4  -1   77.44    1.94   1
   2   4  10 1166.91   40.99   1
   2   4  11  484.88   20.26   1
   2   4  12  162.31    8.92   1
   2   4  13  456.25   19.65   1
   2   4  14  160.53   10.39   1
   2   4  15   -1.39    3.28   1
   2   5 -11  106.30    4.54   1
   2   5 -10  117.07    4.76   1
   2   5  -9  940.65   21.47   1
   2   5  -8  137.83    4.23   1
   2   5  -7   26.83    1.66   1
   2   5  -6 3405.89  113.22   1
   2   5  -5 2062.07   48.13   1
   2   5  -4 3476.28  110.84   1
   2   5  -3 1146.50   23.02   1
   2   5  -2   32.72    1.26   1
   2   5   8   64.64    4.18   1
   2   5   9   93.90    5.81   1
   2   5  10   22.37    3.59   1
   2   6 -10   49.14    2.94   1
   2   6  -9   10.11    1.59   1
   2   6  -8   27.04    1.77   1
   2   6  -7  129.05    4.09   1
   2   6  -6   41.73    1.94   1
   2   6  -5  933.91   18.95   1
   2   6  -4  132.25    4.14   1
   2   6  -3   12.32    1.12   1
   2   6  -2 1043.94   24.56   1
   2   7  -8  304.15    9.77   1
   2   7  -7  145.68    5.79   1
   2   7  -6  550.84   15.96   1
   2   7  -5 1004.89   25.36   1
   2   8  -6  595.36   19.03   1
   2   8  -5  234.40    8.27   1
   2   8  -4  114.06    4.27   1
   3  -8  -4   26.01    3.47   1
   3  -8  -3   29.81    4.15   1
   3  -8  -2   48.44    5.43   1
   3  -8  -1   -5.11    2.08   1
   3  -8   0   45.83    4.74   1
   3  -8   1   15.68    2.38   1
   3  -7  -8    6.00    2.79   1
   3  -7  -7   34.69    4.12   1
   3  -7  -6  240.25   14.26   1
   3  -7  -5    2.40    2.39   1
   3  -7  -4   61.15    5.63   1
   3  -7  -3  592.92   27.27   1
   3  -7  -2  434.31   19.59   1
   3  -7  -1   29.05    3.56   1
   3  -7   0    1.69    3.09   1
   3  -7   1   78.68    6.21   1
   3  -7   2    7.90    2.08   1
   3  -7   3  690.64   23.13   1
   3  -7   4  175.03    7.14   1
   3  -7   5   30.36    2.64   1
   3  -6 -10  171.09    8.11   1
   3  -6  -9    2.31    2.92   1
   3  -6  -8  544.76   26.14   1
   3  -6  -7  696.43   31.67   1
   3  -6  -6   20.98    3.30   1
   3  -6  -5    8.82    2.61   1
   3  -6  -4   14.06    3.30   1
   3  -6  -3  342.99   15.56   1
   3  -6  -2  755.15   26.93   1
   3  -6  -1   87.05    5.97   1
   3  -6   0   57.30    4.24   1
   3  -6   1   17.64    2.69   1
   3  -6   2   35.05    3.79   1
   3  -6   3  126.56    4.95   1
   3  -6   4  111.51    5.07   1
   3  -6   5   88.55    3.95   1
   3  -6   6  364.81   13.37   1
   3  -6   7    5.02    1.70   1
   3  -6   8    2.79    4.01   1
   3  -5 -12  207.94   10.38   1
   3  -5 -11  298.60   12.44   1
   3  -5 -10  261.15   10.67   1
   3  -5  -9  351.19   17.24   1
   3  -5  -8  873.79   36.06   1
   3  -5  -7  694.85   28.47   1
   3  -5  -6  226.20   11.13   1
   3  -5  -5   20.16    3.86   1
   3  -5  -4  579.85   21.67   1
   3  -5  -3  562.64   22.30   1
   3  -5  -2 1437.93   50.81   1
   3  -5  -1  311.52   13.41   1
   3  -5   0 1926.33   64.08   1
   3  -5   1  107.12    5.80   1
   3  -5   2   29.05    3.23   1
   3  -5   3  936.36   25.09   1
   3  -5   4 1062.76   27.38   1
   3  -5   5 1020.80   26.84   1
   3  -5   6   97.22    3.75   1
   3  -5   7   -3.88    2.48   1
   3  -5   8  289.34   16.33   1
   3  -5   9    3.31    4.22   1
   3  -5  10   46.65    5.87   1
   3  -4 -13  329.79   14.16   1
   3  -4 -12   90.63    6.09   1
   3  -4 -11   18.23    2.99   1
   3  -4 -10   93.51    5.03   1
   3  -4  -9 1654.05   60.19   1
   3  -4  -8  989.10   38.37   1
   3  -4  -7  194.04    9.75   1
   3  -4  -6  486.64   19.85   1
   3  -4  -5  504.90   22.02   1
   3  -4  -4   82.08    5.07   1
   3  -4  -3 2124.29   69.14   1
   3  -4  -2    1.69    2.18   1
   3  -4  -1   17.64    3.61   1
   3  -4   0  265.04   10.74   1
   3  -4   1   86.30    5.39   1
   3  -4   2   25.91    3.56   1
   3  -4   3   55.65    4.18   1
   3  -4   4    3.31    1.49   1
   3  -4   5    4.58    1.28   1
   3  -4   6   83.36    3.29   1
   3  -4   7  244.92   12.52   1
   3  -4   8   29.70    4.80   1
   3  -4   9  296.53   15.15   1
   3  -4  10   -0.20    3.01   1
   3  -4  11   -2.99    2.91   1
   3  -3 -13  522.58   21.03   1
   3  -3 -12   -0.71    2.20   1
   3  -3 -11   80.46    4.66   1
   3  -3 -10   80.46    4.31   1
   3  -3  -9 1393.53   50.77   1
   3  -3  -8  880.90   31.46   1
   3  -3  -7    6.81    2.71   1
   3  -3  -6  592.92   22.89   1
   3  -3  -5 1301.77   43.30   1
   3  -3  -4 1303.93   44.78   1
   3  -3  -3 1134.34   39.07   1
   3  -3  -2  673.92   26.48   1
   3  -3  -1 2448.27   79.17   1
   3  -3   0    2.19    2.31   1
   3  -3   2  127.69    7.01   1
   3  -3   3    2.79    2.20   1
   3  -3   4  178.76    5.62   1
   3  -3   5    1.49    0.90   1
   3  -3   6  701.19   27.01   1
   3  -3   7  159.01    8.32   1
   3  -3   8   65.45    5.18   1
   3  -3   9  197.96   10.41   1
   3  -3  10   -1.80    3.99   1
   3  -3  11   16.97    4.86   1
   3  -3  12  137.83   10.10   1
   3  -3  13    8.01    3.91   1
   3  -2 -13   76.21    5.41   1
   3  -2 -12 2234.45   62.40   1
   3  -2 -11   94.87    5.06   1
   3  -2 -10   83.54    4.20   1
   3  -2  -9   26.11    2.96   1
   3  -2  -8 1564.20   51.41   1
   3  -2  -7  291.04   11.94   1
   3  -2  -6  546.62   21.04   1
   3  -2  -5   32.15    4.31   1
   3  -2  -4 2761.50   87.23   1
   3  -2  -3   29.70    3.05   1
   3  -2  -2 1164.17   39.58   1
   3  -2  -1 2298.24   74.79   1
   3  -2   0   39.19    3.00   1
   3  -2   1  864.95   31.17   1
   3  -2   2 3469.21  109.55   1
   3  -2   3 2114.16   68.05   1
   3  -2   4  410.06   10.12   1
   3  -2   5  505.35   20.68   1
   3  -2   6  437.65   16.74   1
   3  -2   7  209.67   10.14   1
   3  -2   8  445.21   18.15   1
   3  -2   9  189.34    9.63   1
   3  -2  10  771.73   31.67   1
   3  -2  11   60.06    6.36   1
   3  -2  12    7.62    4.80   1
   3  -2  13   24.01    4.41   1
   3  -2  14   12.39    4.22   1
   3  -1 -14 1119.57   42.16   1
   3  -1 -13  244.92   10.95   1
   3  -1 -12  333.43   12.05   1
   3  -1 -11  219.93    8.30   1
   3  -1 -10 1162.81   30.01   1
   3  -1  -9 2403.94   58.84   1
   3  -1  -8  701.72   24.90   1
   3  -1  -7  121.88    5.96   1
   3  -1  -6   43.56    3.56   1
   3  -1  -5  892.81   30.48   1
   3  -1  -3  749.66   25.74   1
   3  -1  -2 3533.11  114.12   1
   3  -1  -1  663.06   22.66   1
   3  -1   0    0.90    2.60   1
   3  -1   1 1062.11   35.85   1
   3  -1   2  135.26    6.28   1
   3  -1   3  484.00   17.60   1
   3  -1   4 3245.58  104.82   1
   3  -1   6  261.47   10.35   1
   3  -1   8  980.32   38.82   1
   3  -1   9  315.77   12.44   1
   3  -1  10 1226.40   44.83   1
   3  -1  11   -4.08    2.99   1
   3  -1  12   40.07    4.68   1
   3  -1  13    9.00    4.98   1
   3  -1  14   32.38    4.89   1
   3   0 -14   45.16    4.30   1
   3   0 -13  129.50    6.60   1
   3   0 -12  138.30    6.35   1
   3   0 -11  352.31   11.64   1
   3   0 -10  247.75    8.50   1
   3   0  -9 2439.37   57.29   1
   3   0  -8  700.66   17.47   1
   3   0  -7   -0.40    2.29   1
   3   0  -6 1164.17   38.90   1
   3   0  -5 2483.03   79.73   1
   3   0  -4 3039.32   98.13   1
   3   0  -3  661.52   23.15   1
   3   0  -2  774.51   26.72   1
   3   0  -1 3132.64  101.87   1
   3   0   0    0.79    1.69   1
   3   0   1  729.00   27.54   1
   3   0   2  778.41   18.97   1
   3   0   3  127.46    5.87   1
   3   0   4 1278.06   46.47   1
   3   0   5  165.89    7.47   1
   3   0   6 3136.00   99.68   1
   3   0   7  519.38   18.69   1
   3   0   8   71.40    5.75   1
   3   0   9   37.95    3.45   1
   3   0  10   93.90    5.81   1
   3   0  11  134.79    7.89   1
   3   0  12  392.83   19.03   1
   3   0  13  293.44   15.07   1
   3   0  14  300.33   16.64   1
   3   0  15    5.62    3.79   1
   3   1 -13   56.70    4.37   1
   3   1 -12  148.11    7.06   1
   3   1 -11  490.62   15.50   1
   3   1 -10  722.00   19.88   1
   3   1  -9  476.55   13.53   1
   3   1  -8  279.56    9.03   1
   3   1  -7 2083.01   48.38   1
   3   1  -6  217.86   10.04   1
   3   1  -5 1356.45   45.67   1
   3   1  -4   88.17    4.70   1
   3   1  -3 1074.53   37.37   1
   3   1  -2   10.63    2.02   1
   3   1  -1    7.51    1.32   1
   3   1   0 4358.64   99.03   1
   3   1   1 1187.49   28.26   1
   3   1   2 3306.25   75.90   1
   3   1   3 2478.05   80.64   1
   3   1   4 2064.79   67.25   1
   3   1   5 4427.57  142.40   1
   3   1   6  227.71    9.36   1
   3   1   7 3352.41  105.38   1
   3   1   9 1792.68   59.28   1
   3   1  11  108.78    7.30   1
   3   1  12 1327.14   50.27   1
   3   1  13  117.94    7.60   1
   3   1  14   44.36    4.80   1
   3   1  15   44.62    6.15   1
   3   2 -13    2.31    2.22   1
   3   2 -12   14.98    2.48   1
   3   2 -11   80.64    3.59   1
   3   2 -10 1907.94   41.06   1
   3   2  -9    3.10    1.58   1
   3   2  -8 2219.35   43.34   1
   3   2  -7   47.20    2.34   1
   3   2  -5  129.05    5.00   1
   3   2  -4  223.80    6.58   1
   3   2  -2  859.66   22.87   1
   3   2   0  645.16   15.75   1
   3   2   1 2832.37   64.93   1
   3   2   2  337.46    8.82   1
   3   2   4 2222.18   72.60   1
   3   2   5    3.20    2.61   1
   3   2   6  162.31    6.88   1
   3   2   7  676.00   26.00   1
   3   2   8    5.71    2.82   1
   3   2   9 1245.38   42.35   1
   3   2  10   48.86    4.75   1
   3   2  11   12.39    3.10   1
   3   2  12   10.11    3.37   1
   3   2  13   10.30    3.21   1
   3   2  14  305.55   16.43   1
   3   2  15   91.20    8.21   1
   3   2  16    6.10    4.00   1
   3   3 -12    8.41    1.80   1
   3   3 -11   75.17    3.64   1
   3   3 -10   32.15    2.61   1
   3   3  -9   80.82    3.24   1
   3   3  -8  215.21    5.87   1
   3   3  -7  609.10   12.83   1
   3   3  -6 1075.18   20.99   1
   3   3  -5 1332.98   27.02   1
   3   3  -4 2259.10   43.73   1
   3   3  -3    4.08    1.49   1
   3   3  -1  446.48   12.68   1
   3   3   0  107.74    3.32   1
   3   3   1 5386.09  171.73   1
   3   3   4 1453.90   48.04   1
   3   3   5 1151.92   38.69   1
   3   3   6  156.50    6.51   1
   3   3   7 1585.63   56.54   1
   3   3   8 2646.07   91.56   1
   3   3   9  197.12    8.14   1
   3   3  10   25.30    3.72   1
   3   3  11  392.04   17.03   1
   3   3  12  157.25    9.28   1
   3   3  13  142.09    8.58   1
   3   3  14  237.16   13.24   1
   3   3  15    4.71    3.52   1
   3   3  16  274.90   18.90   1
   3   4 -12   -0.20    2.02   1
   3   4 -11  442.26   14.30   1
   3   4 -10  500.42   13.42   1
   3   4  -9   45.16    2.96   1
   3   4  -8  564.06   12.83   1
   3   4  -7    1.69    1.30   1
   3   4  -6 1431.87   28.76   1
   3   4  -5 3588.01   82.66   1
   3   4  -4    6.00    1.08   1
   3   4  -3 1133.67   22.22   1
   3   4  -2 1063.41   21.52   1
   3   4  -1  686.96   18.35   1
   3   4   0   10.89    0.99   1
   3   4   1   21.34    1.48   1
   3   4   2  542.89   18.17   1
   3   4   3 2302.08   74.85   1
   3   4   5   11.29    2.28   1
   3   4   6   72.25    4.25   1
   3   4   7  633.53   22.15   1
   3   4   8  248.06   10.08   1
   3   4   9  278.56   11.35   1
   3   4  10   16.97    3.87   1
   3   4  11  392.04   16.63   1
   3   4  12   21.90    3.56   1
   3   4  13  393.23   18.24   1
   3   4  14   10.11    4.01   1
   3   4  15    4.08    3.60   1
   3   4  16    0.79    3.68   1
   3   5 -11   85.38    4.25   1
   3   5 -10   24.50    2.28   1
   3   5  -9  694.85   16.34   1
   3   5  -8    2.89    1.39   1
   3   5  -7   77.79    2.82   1
   3   5  -6    8.82    1.43   1
   3   5  -5   79.03    2.49   1
   3   5  -4  177.42    4.53   1
   3   5  -3 3068.05   70.90   1
   3   5  -2 3431.62  111.30   1
   3   5  -1  676.00   14.04   1
   3   5   0   88.74    2.45   1
   3   5   5  405.62   15.31   1
   3   5   6 1722.25   60.59   1
   3   5   8  375.97   14.35   1
   3   5   9   18.58    2.76   1
   3   5  10  937.58   33.68   1
   3   5  11 1662.19   57.89   1
   3   5  12 2092.15   75.93   1
   3   5  13 1032.34   40.48   1
   3   5  14  839.26   42.30   1
   3   5  15   43.03    5.25   1
   3   6 -10 1050.41   29.82   1
   3   6  -9   17.39    2.00   1
   3   6  -8 1361.61   35.42   1
   3   6  -7    9.67    1.68   1
   3   6  -6 1088.34   23.09   1
   3   6  -5  237.47    5.86   1
   3   6  -4    8.01    0.91   1
   3   6  -3   51.55    1.87   1
   3   6   6   93.32    4.44   1
   3   6   7    7.90    2.19   1
   3   6   8  640.09   24.29   1
   3   6   9  181.98    9.17   1
   3   6  10  188.24    8.51   1
   3   6  11  518.02   21.39   1
   3   6  12  570.73   23.41   1
   3   6  13    2.59    2.99   1
   3   7  -8  778.97   22.89   1
   3   7  -7   30.25    2.20   1
   3   7  -6  227.10    6.03   1
   3   7  -5    1.10    1.09   1
   3   7  -4  153.26    4.70   1
   3   7  -3  545.22   13.54   1
   3   8  -6  427.25   14.06   1
   3   8  -5  272.25    9.24   1
   3   8  -4  687.49   20.98   1
   4  -7  -5   59.29    6.31   1
   4  -7  -4    4.00    2.80   1
   4  -7  -3  144.96    9.39   1
   4  -7  -2    7.51    3.12   1
   4  -7  -1    9.42    3.13   1
   4  -7   0   35.05    4.03   1
   4  -7   1   52.85    5.67   1
   4  -7   2   65.61    3.73   1
   4  -6  -8   -0.50    2.71   1
   4  -6  -7  137.12    9.84   1
   4  -6  -6 1216.61   57.90   1
   4  -6  -5   54.32    5.75   1
   4  -6  -4 1630.54   71.88   1
   4  -6  -3  490.18   22.58   1
   4  -6  -1 1647.55   65.76   1
   4  -6   0   39.31    4.77   1
   4  -6   1  861.42   35.22   1
   4  -6   2    9.42    2.89   1
   4  -6   3   10.11    2.23   1
   4  -6   4  172.92    7.36   1
   4  -6   5   -1.21    1.61   1
   4  -6   6    0.71    1.51   1
   4  -5 -10  315.06   18.10   1
   4  -5  -9  185.23   11.70   1
   4  -5  -8  232.56   14.03   1
   4  -5  -7  310.82   16.57   1
   4  -5  -6    0.79    2.69   1
   4  -5  -5  166.93    9.04   1
   4  -5  -4   31.14    4.13   1
   4  -5  -3  166.67    8.52   1
   4  -5  -2  161.54    8.39   1
   4  -5  -1   23.43    3.97   1
   4  -5   0    1.80    3.48   1
   4  -5   1   59.14    4.77   1
   4  -5   2  700.13   28.05   1
   4  -5   3   35.64    4.18   1
   4  -5   4  183.87    5.97   1
   4  -5   5  270.27    8.22   1
   4  -5   6   39.44    2.26   1
   4  -5   7  361.76   18.64   1
   4  -5   8  260.18   15.48   1
   4  -5   9    7.40    3.21   1
   4  -4 -11  875.57   32.55   1
   4  -4 -10   88.36    7.71   1
   4  -4  -9  201.92   12.50   1
   4  -4  -8  381.81   18.37   1
   4  -4  -7   39.19    4.26   1
   4  -4  -6  876.75   37.90   1
   4  -4  -5  992.25   36.54   1
   4  -4  -4  296.53   12.74   1
   4  -4  -3    4.88    2.48   1
   4  -4  -2   72.08    5.60   1
   4  -4  -1 2082.10   70.27   1
   4  -4   0  139.95    7.57   1
   4  -4   1  108.58    6.46   1
   4  -4   2   12.32    3.51   1
   4  -4   3  618.02   25.36   1
   4  -4   4   54.32    2.65   1
   4  -4   5  251.86    7.93   1
   4  -4   6    4.20    0.90   1
   4  -4   7   37.82    4.92   1
   4  -4   8   43.03    5.12   1
   4  -4   9   16.00    3.76   1
   4  -4  10    8.01    3.23   1
   4  -3 -12  221.12   11.30   1
   4  -3 -11    0.30    2.51   1
   4  -3 -10   19.01    5.41   1
   4  -3  -9   90.63    6.47   1
   4  -3  -8  229.52   12.12   1
   4  -3  -7  370.18   15.39   1
   4  -3  -6  916.27   33.30   1
   4  -3  -5   32.15    3.74   1
   4  -3  -4  366.72   14.94   1
   4  -3  -3  155.75    8.24   1
   4  -3  -2  289.68   12.94   1
   4  -3  -1    8.88    3.70   1
   4  -3   0  303.46   13.94   1
   4  -3   1  666.67   24.79   1
   4  -3   2   74.13    4.82   1
   4  -3   3 1410.00   49.57   1
   4  -3   4 2338.69   75.44   1
   4  -3   5 1600.80   36.81   1
   4  -3   6   23.52    3.69   1
   4  -3   7  347.45   16.78   1
   4  -3   8  406.83   19.36   1
   4  -3   9   19.01    4.97   1
   4  -3  10  113.42    8.31   1
   4  -3  11  108.58    8.54   1
   4  -3  12  301.37   19.44   1
   4  -2 -12 1142.44   43.26   1
   4  -2 -11  108.58    5.84   1
   4  -2 -10  114.70    5.78   1
   4  -2  -9   84.82    7.18   1
   4  -2  -8 3555.74  126.42   1
   4  -2  -7 1341.02   48.34   1
   4  -2  -6   10.50    2.98   1
   4  -2  -5   33.41    3.70   1
   4  -2  -4  131.33    6.88   1
   4  -2  -3   45.02    3.89   1
   4  -2  -1 2223.12   72.61   1
   4  -2   0  768.40   26.61   1
   4  -2   1   10.30    3.53   1
   4  -2   2  556.49   19.82   1
   4  -2   3  431.81   16.62   1
   4  -2   5  888.64   31.00   1
   4  -2   6 1339.56   46.85   1
   4  -2   7   34.46    4.93   1
   4  -2   8  601.72   24.53   1
   4  -2   9   38.07    5.43   1
   4  -2  10  243.36   14.35   1
   4  -2  11   96.04    7.84   1
   4  -2  12    6.81    5.12   1
   4  -2  13  115.78    9.04   1
   4  -1 -13   72.42    5.28   1
   4  -1 -12    3.20    2.61   1
   4  -1 -11  373.26   13.52   1
   4  -1 -10  160.78    6.59   1
   4  -1  -8   35.16    4.15   1
   4  -1  -7  107.54    6.84   1
   4  -1  -6  629.01   24.58   1
   4  -1  -5    7.51    2.52   1
   4  -1  -4 1432.62   47.69   1
   4  -1  -2  101.00    5.63   1
   4  -1  -1  124.77    6.26   1
   4  -1   0  230.13   11.53   1
   4  -1   1  297.56   11.39   1
   4  -1   2 1285.94   42.31   1
   4  -1   3  997.30   33.47   1
   4  -1   4  268.30   10.81   1
   4  -1   5  899.40   32.99   1
   4  -1   6   -2.79    2.91   1
   4  -1   7  830.02   31.11   1
   4  -1   8   38.07    4.44   1
   4  -1   9  741.47   32.68   1
   4  -1  10  124.32    7.80   1
   4  -1  11  458.82   21.85   1
   4  -1  12   14.21    3.77   1
   4  -1  13   36.12    6.01   1
   4  -1  14  121.22   10.57   1
   4   0 -13  212.58   10.79   1
   4   0 -12    0.71    2.50   1
   4   0 -11  697.49   21.66   1
   4   0 -10    2.31    2.49   1
   4   0  -9 1304.65   32.51   1
   4   0  -8  545.22   21.01   1
   4   0  -7  135.96    7.93   1
   4   0  -6 1042.64   35.52   1
   4   0  -5  970.32   33.64   1
   4   0  -4 1738.89   57.55   1
   4   0  -3  668.74   22.76   1
   4   0  -2 2293.45   73.75   1
   4   0  -1  612.07   21.77   1
   4   0   0 2179.96   76.57   1
   4   0   1 5562.18  181.98   1
   4   0   2   56.25    2.55   1
   4   0   3 1095.61   27.14   1
   4   0   7  225.30    9.61   1
   4   0   8  210.54    9.00   1
   4   0   9  362.90   15.62   1
   4   0  10  298.60   13.82   1
   4   0  11  255.36   13.42   1
   4   0  12  181.71   10.78   1
   4   0  13   89.68    8.14   1
   4   0  14   -6.81    5.22   1
   4   1 -12  349.32   14.58   1
   4   1 -11  576.48   19.69   1
   4   1 -10 1330.06   36.47   1
   4   1  -9  632.02   18.10   1
   4   1  -7 1851.58   61.96   1
   4   1  -6 1058.85   40.35   1
   4   1  -5  656.38   23.57   1
   4   1  -4  994.77   34.06   1
   4   1  -3   -2.40    2.11   1
   4   1  -1 1280.92   30.78   1
   4   1   0  399.20   10.39   1
   4   1   2  810.54   19.93   1
   4   1   3  110.88    3.37   1
   4   1   4 1598.40   52.77   1
   4   1   5  267.65   11.12   1
   4   1   6   26.83    3.42   1
   4   1   7  104.45    5.93   1
   4   1   8    0.30    2.31   1
   4   1   9  220.82   10.10   1
   4   1  10   -0.40    3.09   1
   4   1  11   -5.90    3.21   1
   4   1  12  813.39   35.36   1
   4   1  13  158.51   10.32   1
   4   1  14  490.62   29.24   1
   4   1  15   16.40    4.78   1
   4   2 -12  155.75    6.49   1
   4   2 -11   13.47    2.20   1
   4   2 -10   -1.90    1.90   1
   4   2  -9  862.60   19.97   1
   4   2  -8  222.01    5.66   1
   4   2  -7    7.67    1.72   1
   4   2  -6  608.61   15.79   1
   4   2  -5  206.21    6.89   1
   4   2  -3 1053.00   25.96   1
   4   2  -2 4714.20  107.11   1
   4   2  -1 1816.46   42.62   1
   4   2   0   27.98    2.22   1
   4   2   2   12.39    1.62   1
   4   2   3  881.50   20.78   1
   4   2   4 1697.44   55.21   1
   4   2   5 2360.99   75.80   1
   4   2   7 1467.66   52.10   1
   4   2   8   22.00    3.28   1
   4   2   9  206.21   10.91   1
   4   2  10 1830.98   64.18   1
   4   2  11   81.36    7.04   1
   4   2  12   43.43    4.48   1
   4   2  13   56.25    5.10   1
   4   2  14    4.80    3.68   1
   4   2  15  123.21    9.99   1
   4   3 -12  122.54    5.31   1
   4   3 -11  177.96    6.94   1
   4   3 -10  105.27    4.31   1
   4   3  -9  247.12    7.23   1
   4   3  -8   57.30    2.73   1
   4   3  -7  282.58    7.06   1
   4   3  -6   11.97    1.73   1
   4   3  -5  316.13    9.25   1
   4   3  -4 2054.81   51.68   1
   4   3  -3 1222.20   29.37   1
   4   3  -2  694.32   17.39   1
   4   3  -1  984.08   23.84   1
   4   3   0  324.36    9.01   1
   4   3   1 3027.20   70.43   1
   4   3   2 2012.42   46.65   1
   4   3   3   68.23    3.47   1
   4   3   4 1535.86   50.95   1
   4   3   5    8.82    2.91   1
   4   3   6    2.31    2.01   1
   4   3   7   24.50    2.87   1
   4   3   8  260.18   10.32   1
   4   3   9  579.36   24.07   1
   4   3  10   -3.20    3.90   1
   4   3  11  518.02   22.30   1
   4   3  12   52.85    4.94   1
   4   3  13  126.34    8.09   1
   4   3  14  106.30    8.25   1
   4   3  15   11.63    3.82   1
   4   4 -11    9.80    2.38   1
   4   4 -10  875.57   26.04   1
   4   4  -9   58.52    3.06   1
   4   4  -8   65.45    2.91   1
   4   4  -7   90.82    3.43   1
   4   4  -6    6.40    1.62   1
   4   4  -5  873.20   18.32   1
   4   4  -4    4.58    1.50   1
   4   4  -3   18.32    1.88   1
   4   4  -2  262.12    7.45   1
   4   4  -1  894.61   21.54   1
   4   4   0 1286.66   30.85   1
   4   4   1   23.14    1.54   1
   4   4   2  440.58   16.79   1
   4   4   3  613.55   21.30   1
   4   4   4  348.57   13.44   1
   4   4   7  777.29   26.76   1
   4   4   9  146.89    7.51   1
   4   4  10  762.31   28.16   1
   4   4  12  361.76   17.12   1
   4   4  13   64.32    5.61   1
   4   4  14   10.18    4.78   1
   4   4  15    2.59    5.09   1
   4   5 -10    3.80    1.79   1
   4   5  -9   74.13    3.96   1
   4   5  -8 1238.34   26.74   1
   4   5  -7  795.24   17.48   1
   4   5  -6  592.92   13.64   1
   4   5  -5 1111.56   22.67   1
   4   5  -4   71.74    2.54   1
   4   5  -3 3897.50   74.92   1
   4   5  -2 2933.31   68.24   1
   4   5  -1 3338.53   76.27   1
   4   5   0    1.39    1.20   1
   4   5   1  613.06   21.79   1
   4   5   2   36.60    2.30   1
   4   5   3  108.99    4.80   1
   4   5   5  247.43    9.44   1
   4   5   6 1048.46   36.27   1
   4   5   7  866.71   30.03   1
   4   5   8   -0.20    2.21   1
   4   5   9 2275.29   80.14   1
   4   5  10 2282.93   80.27   1
   4   5  11   49.84    4.80   1
   4   5  12  180.63    9.68   1
   4   5  13   25.91    5.29   1
   4   5  14  538.24   28.30   1
   4   5  15  122.99   10.20   1
   4   6  -9  515.74   15.90   1
   4   6  -8    2.50    1.49   1
   4   6  -7 1577.68   32.57   1
   4   6  -6 2299.20   56.58   1
   4   6  -5  681.21   15.14   1
   4   6  -4    3.20    1.11   1
   4   6  -3  209.96    5.22   1
   4   6  -2 2778.34   92.77   1
   4   6  -1  384.94    8.24   1
   4   6   0   55.20    1.78   1
   4   6   1 1265.22   41.97   1
   4   6   2  176.36    6.64   1
   4   6   3 2138.14   69.36   1
   4   6   4   18.66    1.73   1
   4   6   5  574.56   19.66   1
   4   6   6  526.24   19.27   1
   4   6   7  620.01   21.91   1
   4   6   8 1409.25   49.55   1
   4   6   9   97.42    6.12   1
   4   6  10   98.21    6.34   1
   4   6  11   40.20    4.95   1
   4   6  12  785.68   30.27   1
   4   6  13 1542.92   70.70   1
   4   6  14   78.68    6.92   1
   4   6  15   78.85    7.46   1
   4   7  -7  331.24   10.56   1
   4   7  -6  228.92    7.26   1
   4   7  -5  560.74   12.79   1
   4   7  -4  544.29   12.60   1
   4   7  -3  239.32    5.88   1
   4   7  -2 1246.80   28.95   1
   4   7   5    0.90    1.01   1
   4   7   6   28.62    2.35   1
   4   7   7  609.10   22.71   1
   4   7   9   60.37    4.66   1
   4   7  10   85.93    5.19   1
   4   7  11    5.11    3.39   1
   4   7  12   54.32    4.72   1
   4   7  13   67.90    6.26   1
   4   7  14    4.41    3.11   1
   4   8  -6   28.30    2.13   1
   4   8  -5  603.19   19.16   1
   4   8  -4   31.02    1.45   1
   5  -6  -5    8.18    3.32   1
   5  -6  -4  212.28   13.70   1
   5  -6  -3  119.46    9.18   1
   5  -6  -2   55.50    5.21   1
   5  -6  -1  145.68   10.14   1
   5  -6   0   26.94    3.94   1
   5  -6   1    5.20    3.19   1
   5  -6   2    9.30    4.51   1
   5  -6   3   58.52    3.67   1
   5  -5  -8    6.92    4.79   1
   5  -5  -7   28.09    4.24   1
   5  -5  -6   48.16    5.69   1
   5  -5  -5   11.63    3.82   1
   5  -5  -4  113.21    8.51   1
   5  -5  -3   19.36    3.61   1
   5  -5  -2   19.98    4.02   1
   5  -5  -1   33.99    5.01   1
   5  -5   0   11.49    3.32   1
   5  -5   1  733.33   33.04   1
   5  -5   2  187.96   10.15   1
   5  -5   3   63.20    5.56   1
   5  -5   4  237.78    9.56   1
   5  -5   5   45.16    2.69   1
   5  -5   6   42.25    2.34   1
   5  -5   7  347.82   20.51   1
   5  -4  -9   14.06    4.28   1
   5  -4  -8  361.76   19.40   1
   5  -4  -7  267.65   16.36   1
   5  -4  -6  225.30   12.31   1
   5  -4  -5 1472.26   60.62   1
   5  -4  -4    3.80    3.20   1
   5  -4  -3   11.22    3.28   1
   5  -4  -2   -3.31    2.69   1
   5  -4  -1   10.69    4.19   1
   5  -4   0  267.65   13.09   1
   5  -4   1    6.71    4.09   1
   5  -4   2   83.17    6.38   1
   5  -4   3  103.63    6.92   1
   5  -4   4   21.62    1.86   1
   5  -4   5  267.65    8.83   1
   5  -4   6  323.28   17.98   1
   5  -4   7  131.56    9.86   1
   5  -4   8   29.70    4.58   1
   5  -4   9    2.89    3.60   1
   5  -3 -10  108.99    9.40   1
   5  -3  -9   47.75    7.19   1
   5  -3  -8   39.44    5.28   1
   5  -3  -7  270.60   14.48   1
   5  -3  -6  476.99   22.71   1
   5  -3  -5  412.90   18.69   1
   5  -3  -4  499.52   21.01   1
   5  -3  -3  132.71    8.52   1
   5  -3  -2  572.64   23.45   1
   5  -3  -1  192.10    9.70   1
   5  -3   0  334.52   13.90   1
   5  -3   1  270.93   11.85   1
   5  -3   2  206.21   10.34   1
   5  -3   3  327.97   15.57   1
   5  -3   4  141.85    8.10   1
   5  -3   5   75.86    2.61   1
   5  -3   6   15.13    4.28   1
   5  -3   7  523.04   24.24   1
   5  -3   8  689.59   31.51   1
   5  -3   9    6.92    4.63   1
   5  -3  10   26.21    5.94   1
   5  -3  11   11.29    5.31   1
   5  -2 -11   18.06    3.99   1
   5  -2 -10 1544.49   77.03   1
   5  -2  -9   29.70    4.47   1
   5  -2  -8  302.06   15.29   1
   5  -2  -7    3.88    3.51   1
   5  -2  -6  150.80    9.09   1
   5  -2  -5 3267.27  112.03   1
   5  -2  -4  463.11   19.37   1
   5  -2  -3  341.14   13.67   1
   5  -2  -2    6.71    2.80   1
   5  -2  -1 1928.09   63.23   1
   5  -2   0   83.54    5.48   1
   5  -2   1  508.95   18.50   1
   5  -2   2  260.50   11.94   1
   5  -2   3  191.27    9.96   1
   5  -2   4  331.24   14.20   1
   5  -2   5   20.79    3.56   1
   5  -2   6   87.61    6.18   1
   5  -2   7  295.84   14.10   1
   5  -2   8   73.44    6.00   1
   5  -2   9    5.29    3.17   1
   5  -2  10   16.08    3.77   1
   5  -2  11   13.10    3.76   1
   5  -2  12  113.42   10.01   1
   5  -1 -11  230.43   10.93   1
   5  -1 -10  151.29   10.58   1
   5  -1  -9  120.34    8.34   1
   5  -1  -8  407.64   17.77   1
   5  -1  -7  232.56   11.59   1
   5  -1  -6   22.28    3.96   1
   5  -1  -5 1714.79   59.63   1
   5  -1  -4    6.40    3.69   1
   5  -1  -3   15.76    3.33   1
   5  -1  -2  544.76   20.07   1
   5  -1  -1 2308.80   74.00   1
   5  -1   0   78.32    4.96   1
   5  -1   1  230.13    9.71   1
   5  -1   2   -2.31    2.40   1
   5  -1   3  115.99    4.09   1
   5  -1   4   11.97    0.97   1
   5  -1   5  241.80   11.20   1
   5  -1   6  220.82   10.70   1
   5  -1   8 2107.73   76.21   1
   5  -1   9  207.36   11.52   1
   5  -1  10  293.44   15.42   1
   5  -1  11   -5.38    3.29   1
   5  -1  12   89.49    8.51   1
   5  -1  13   13.40    4.10   1
   5   0 -11  182.79    9.46   1
   5   0 -10    0.71    2.60   1
   5   0  -9  117.51    8.02   1
   5   0  -8  810.54   34.16   1
   5   0  -7   -2.59    2.99   1
   5   0  -5  305.90   12.59   1
   5   0  -4  322.56   12.93   1
   5   0  -3  346.33   16.00   1
   5   0  -2    7.51    2.30   1
   5   0  -1 1270.21   41.34   1
   5   0   0   17.47    3.09   1
   5   0   1 2785.73   88.67   1
   5   0   2  592.44   14.60   1
   5   0   3  964.10   23.60   1
   5   0   4  710.22   17.59   1
   5   0   5   90.25    5.51   1
   5   0   6    2.89    2.99   1
   5   0   7  388.88   16.17   1
   5   0   8  255.68   12.15   1
   5   0   9   81.18    6.49   1
   5   0  10  134.79    9.29   1
   5   0  11   30.69    5.65   1
   5   0  12   51.98    7.07   1
   5   0  13   85.19    8.86   1
   5   0  14  272.58   18.82   1
   5   1 -11    0.90    2.39   1
   5   1 -10   19.36    2.99   1
   5   1  -9    0.20    2.21   1
   5   1  -8   21.07    3.86   1
   5   1  -7  833.48   31.18   1
   5   1  -6   38.07    5.31   1
   5   1  -5   28.41    3.52   1
   5   1  -4  234.09    9.49   1
   5   1  -3  901.80   35.44   1
   5   1  -2  718.24   24.66   1
   5   1  -1  604.18   15.24   1
   5   1   0   19.27    1.93   1
   5   1   1 2127.05   50.73   1
   5   1   2   11.49    1.70   1
   5   1   4  478.73   11.82   1
   5   1   5 1114.22   37.39   1
   5   1   6  502.21   18.82   1
   5   1   7  337.82   13.60   1
   5   1   9   11.02    3.39   1
   5   1  10  361.38   17.87   1
   5   1  11  216.09   11.47   1
   5   1  12    3.80    3.59   1
   5   1  13   46.38    5.86   1
   5   1  14  157.25   11.54   1
   5   2 -11   80.28    4.30   1
   5   2 -10  113.42    5.11   1
   5   2  -9    5.20    1.92   1
   5   2  -8  147.38    5.10   1
   5   2  -7  230.13    7.89   1
   5   2  -6   21.81    2.43   1
   5   2  -5 1487.64   36.26   1
   5   2  -4 1574.50   37.30   1
   5   2  -3 2877.25   66.51   1
   5   2  -2   94.09    3.88   1
   5   2  -1 3567.67   82.43   1
   5   2   0   -3.69    1.61   1
   5   2   1 3637.30   82.02   1
   5   2   2 2581.66   58.94   1
   5   2   3   30.25    2.09   1
   5   2   4  308.00   12.28   1
   5   2   5  265.04   11.07   1
   5   2   6   29.81    3.49   1
   5   2   7   -0.10    2.53   1
   5   2   8   44.09    3.85   1
   5   2   9  170.04    9.13   1
   5   2  10  775.07   30.62   1
   5   2  11  457.10   21.38   1
   5   2  12  250.27   12.97   1
   5   2  13  110.88    8.00   1
   5   2  14    0.20    4.93   1
   5   2  15    7.18    4.02   1
   5   3 -11  282.24   10.75   1
   5   3 -10   72.25    4.08   1
   5   3  -9    4.28    1.70   1
   5   3  -8  153.02    5.20   1
   5   3  -7   14.67    1.76   1
   5   3  -6   62.88    3.49   1
   5   3  -5   63.84    3.20   1
   5   3  -4 1118.23   28.09   1
   5   3  -3  229.52    6.97   1
   5   3  -2   14.36    1.89   1
   5   3  -1    4.28    1.70   1
   5   3   0  591.95   15.08   1
   5   3   1 1258.83   29.80   1
   5   3   2   43.16    2.37   1
   5   3   3  213.16    6.42   1
   5   3   4  762.31   25.95   1
   5   3   5 1639.44   54.26   1
   5   3   6 1524.90   50.76   1
   5   3   7 2392.19   78.26   1
   5   3   8    6.40    3.90   1
   5   3   9  289.34   12.25   1
   5   3  10  164.35    8.72   1
   5   3  11   71.91    5.43   1
   5   3  12   11.70    4.72   1
   5   3  13  389.67   19.35   1
   5   3  14  102.01    9.09   1
   5   3  15    0.59    3.68   1
   5   4 -10  222.90    8.36   1
   5   4  -9  188.24    7.41   1
   5   4  -8 1857.61   38.79   1
   5   4  -7  136.42    4.67   1
   5   4  -6   50.84    2.57   1
   5   4  -5   92.35    3.84   1
   5   4  -4   10.18    1.72   1
   5   4  -3 1836.98   45.43   1
   5   4  -2  790.73   19.12   1
   5   4  -1 1479.94   36.93   1
   5   4   0  243.05    7.80   1
   5   4   1 2733.20   62.74   1
   5   4   2  396.01   10.75   1
   5   4   3  102.41    5.26   1
   5   4   4  472.63   17.39   1
   5   4   5  288.32   11.55   1
   5   4   6 1296.72   44.65   1
   5   4   7  178.49    8.82   1
   5   4   8  805.42   28.95   1
   5   4   9    6.71    2.69   1
   5   4  10   55.65    4.63   1
   5   4  11 1225.00   46.90   1
   5   4  12  819.10   34.92   1
   5   4  13   30.36    4.63   1
   5   4  14   30.80    4.99   1
   5   4  15   35.05    4.85   1
   5   5  -9   16.32    2.10   1
   5   5  -8  111.72    4.65   1
   5   5  -7  598.29   14.68   1
   5   5  -6   16.48    1.87   1
   5   5  -5  591.95   13.62   1
   5   5  -4  648.21   14.26   1
   5   5  -3   36.36    2.53   1
   5   5  -2  279.89    8.03   1
   5   5  -1  344.47    9.28   1
   5   5   0 1076.50   25.59   1
   5   5   1 1234.12   29.51   1
   5   5   2   13.69    2.29   1
   5   5   3   18.66    2.42   1
   5   5   4    2.40    2.20   1
   5   5   5   -0.10    1.82   1
   5   5   6 1561.83   53.75   1
   5   5   7   18.49    3.61   1
   5   5   8    1.90    2.29   1
   5   5   9  773.40   30.03   1
   5   5  10   30.69    4.21   1
   5   5  11  201.64   10.79   1
   5   5  12  397.60   19.94   1
   5   5  13   32.95    5.05   1
   5   5  14 1313.34   66.68   1
   5   5  15  694.32   33.73   1
   5   6  -8   35.88    2.76   1
   5   6  -7   83.36    3.83   1
   5   6  -6  199.66    6.78   1
   5   6  -5  606.14   14.28   1
   5   6  -4 3326.98  111.90   1
   5   6  -3  342.25    8.14   1
   5   6  -2 1599.20   31.99   1
   5   6  -1   54.46    2.66   1
   5   6   0  498.63   12.95   1
   5   6   3 1253.87   41.78   1
   5   6   4 1966.92   64.75   1
   5   6   5    6.40    2.02   1
   5   6   6 1656.49   56.17   1
   5   6   7  115.13    5.79   1
   5   6   8   28.62    3.21   1
   5   6   9  253.45   10.83   1
   5   6  10   77.97    5.12   1
   5   6  11  229.22   11.81   1
   5   6  12    2.99    2.91   1
   5   6  13   28.62    5.03   1
   5   6  14   96.04    8.43   1
   5   7  -7  190.44    6.62   1
   5   7  -6  173.45    6.32   1
   5   7  -5  170.82    5.49   1
   5   7  -4  557.90   12.75   1
   5   7  -3  551.31   12.21   1
   5   7  -2  250.91    6.34   1
   5   7  -1   10.63    0.91   1
   5   7   0  168.48    4.67   1
   5   7   1    1.99    0.79   1
   5   7   2   71.23    3.04   1
   5   7   3  191.27    7.19   1
   5   7   4  209.96    8.11   1
   5   7   5  987.22   33.31   1
   5   7   6   74.13    4.13   1
   5   7   7   49.28    2.95   1
   5   7   8  910.23   35.00   1
   5   7   9  162.82    8.68   1
   5   7  10 1001.72   38.61   1
   5   7  11  623.50   24.47   1
   5   7  12  324.00   17.64   1
   5   7  13   85.75    6.85   1
   5   8  -5    5.11    1.08   1
   5   8  -4  280.56   10.05   1
   5   8  -3 1206.87   36.82   1
   5   8   6   27.77    2.32   1
   5   8   7   99.80    5.59   1
   5   8   8    2.99    2.11   1
   5   8   9  435.14   17.11   1
   5   8  10  276.22   15.29   1
   5   8  11    7.62    2.32   1
   5   8  12   41.22    4.49   1
   6  -5  -4    2.19    3.20   1
   6  -5  -3   16.97    5.19   1
   6  -5  -2    5.52    4.51   1
   6  -5  -1    6.00    4.41   1
   6  -5   0   19.62    4.78   1
   6  -5   1  111.51    8.87   1
   6  -5   2   11.49    3.80   1
   6  -5   3   32.26    4.77   1
   6  -4  -6  241.49   16.78   1
   6  -4  -5   11.97    3.67   1
   6  -4  -4   28.84    4.30   1
   6  -4  -3  542.42   29.35   1
   6  -4  -2    0.50    4.61   1
   6  -4  -1  256.00   16.00   1
   6  -4   0   34.46    4.46   1
   6  -4   1   -2.10    3.02   1
   6  -4   2  367.87   21.48   1
   6  -4   3    5.29    4.19   1
   6  -4   4    7.40    3.37   1
   6  -4   5   76.91    3.33   1
   6  -4   6   17.31    4.08   1
   6  -4   7   20.79    5.29   1
   6  -3  -8   52.27    6.80   1
   6  -3  -7    3.39    3.28   1
   6  -3  -6   79.39    7.84   1
   6  -3  -5   16.08    4.57   1
   6  -3  -4  138.06    8.93   1
   6  -3  -3  388.48   18.92   1
   6  -3  -2   23.52    4.56   1
   6  -3  -1  264.39   13.33   1
   6  -3   0    3.61    2.89   1
   6  -3   1    9.18    4.42   1
   6  -3   2   32.49    4.33   1
   6  -3   3   71.91    5.26   1
   6  -3   4   95.45    7.03   1
   6  -3   5   21.72    3.73   1
   6  -3   6   -4.49    4.58   1
   6  -3   7   10.82    5.00   1
   6  -3   8    2.79    3.41   1
   6  -3   9   -0.20    3.32   1
   6  -2  -9  451.99   27.21   1
   6  -2  -8   58.22    5.34   1
   6  -2  -7  114.49    9.84   1
   6  -2  -6 1149.89   44.76   1
   6  -2  -5  148.35    9.50   1
   6  -2  -4   18.23    3.42   1
   6  -2  -3   31.02    5.12   1
   6  -2  -2  867.89   35.94   1
   6  -2  -1   86.49    5.95   1
   6  -2   0  492.40   22.19   1
   6  -2   1 1518.66   56.12   1
   6  -2   2  254.72   13.09   1
   6  -2   3  734.95   29.82   1
   6  -2   4    2.10    0.90   1
   6  -2   5   82.45    6.54   1
   6  -2   6  596.82   26.87   1
   6  -2   7   43.56    5.15   1
   6  -2   8    7.29    3.62   1
   6  -2   9   20.52    5.62   1
   6  -2  10  106.50    9.08   1
   6  -1 -10  345.22   22.67   1
   6  -1  -9   19.80    4.36   1
   6  -1  -8  116.64    9.29   1
   6  -1  -7 1099.59   47.09   1
   6  -1  -6  106.71    7.85   1
   6  -1  -5  604.18   25.56   1
   6  -1  -4   59.75    5.72   1
   6  -1  -3  971.57   38.65   1
   6  -1  -2 1622.48   58.81   1
   6  -1  -1  167.70   10.10   1
   6  -1   0 1296.72   46.09   1
   6  -1   1    4.80    4.51   1
   6  -1   2   31.81    3.61   1
   6  -1   3    1.39    1.30   1
   6  -1   4   23.62    1.56   1
   6  -1   5  109.83    6.92   1
   6  -1   6  105.06    6.77   1
   6  -1   7  349.69   17.20   1
   6  -1   8  121.88    8.61   1
   6  -1   9   20.16    4.22   1
   6  -1  10   22.00    5.53   1
   6  -1  11   71.40    7.44   1
   6  -1  12   51.27    6.01   1
   6   0 -10  139.48   11.10   1
   6   0  -9   59.14    6.46   1
   6   0  -8   82.81    8.74   1
   6   0  -7  692.74   30.00   1
   6   0  -6  354.57   16.19   1
   6   0  -5 1762.32   66.33   1
   6   0  -4 2717.54   93.83   1
   6   0  -3    7.08    3.30   1
   6   0  -2  826.56   29.90   1
   6   0  -1  690.11   25.22   1
   6   0   0   -3.80    2.81   1
   6   0   1  247.75    7.87   1
   6   0   2  433.89   12.50   1
   6   0   3  652.80   17.37   1
   6   0   4   43.56    2.24   1
   6   0   5   60.37    5.75   1
   6   0   6  602.21   23.56   1
   6   0   7  112.15    7.62   1
   6   0   8 1944.81   74.09   1
   6   0   9  562.16   24.18   1
   6   0  10   24.60    5.26   1
   6   0  11  113.85    9.18   1
   6   0  12    0.79    5.18   1
   6   0  13    9.42    4.11   1
   6   1 -10  703.84   28.12   1
   6   1  -9  101.40    8.46   1
   6   1  -8  354.19   21.45   1
   6   1  -7 1083.73   44.77   1
   6   1  -6 1018.89   38.94   1
   6   1  -5 2739.48  103.63   1
   6   1  -4  658.44   27.20   1
   6   1  -3  451.99   12.33   1
   6   1  -2  167.96    6.22   1
   6   1  -1  704.37   18.05   1
   6   1   0 1680.18   41.81   1
   6   1   1  231.34    7.00   1
   6   1   2  316.48    8.90   1
   6   1   3    1.30    1.60   1
   6   1   4 2131.67   48.94   1
   6   1   5  429.32   16.16   1
   6   1   6  236.54   11.69   1
   6   1   7   16.56    3.42   1
   6   1   8   -1.69    4.50   1
   6   1   9   81.18    6.13   1
   6   1  10   35.05    4.85   1
   6   1  11  169.52   10.94   1
   6   1  12  119.46    9.62   1
   6   1  13    5.29    3.68   1
   6   2 -10  169.78    6.78   1
   6   2  -9   33.29    3.23   1
   6   2  -8  177.69    8.53   1
   6   2  -7   55.06    3.86   1
   6   2  -6 1375.67   37.09   1
   6   2  -5   58.22    3.51   1
   6   2  -4  137.83    5.17   1
   6   2  -3   61.94    3.15   1
   6   2  -2   81.18    3.78   1
   6   2  -1  994.14   25.22   1
   6   2   0   54.46    3.25   1
   6   2   1  653.31   16.36   1
   6   2   2    8.29    1.90   1
   6   2   3 1248.92   29.69   1
   6   2   4   42.90    2.75   1
   6   2   5    8.29    2.88   1
   6   2   6   49.84    3.95   1
   6   2   7  361.76   14.84   1
   6   2   8  333.43   14.61   1
   6   2   9    4.88    4.51   1
   6   2  10    1.21    3.41   1
   6   2  11   47.33    5.23   1
   6   2  12  144.72   10.83   1
   6   2  13   57.76    6.84   1
   6   2  14   34.69    5.30   1
   6   3  -9  263.09   10.06   1
   6   3  -8   -2.19    1.81   1
   6   3  -7    4.49    1.99   1
   6   3  -6  314.00   10.63   1
   6   3  -5   68.06    3.96   1
   6   3  -4   11.49    2.17   1
   6   3  -3   10.37    2.00   1
   6   3  -2   28.84    2.36   1
   6   3  -1 3527.17  112.84   1
   6   3   0  134.79    4.64   1
   6   3   1    5.81    1.49   1
   6   3   2  359.86    9.48   1
   6   3   3  416.98   11.03   1
   6   3   4 1124.26   38.22   1
   6   3   5  186.32    9.01   1
   6   3   6   50.55    4.27   1
   6   3   7  178.22    8.81   1
   6   3   8   70.39    6.21   1
   6   3   9  219.04   10.66   1
   6   3  10   51.84    5.62   1
   6   3  11    4.71    3.52   1
   6   3  12   65.12    5.33   1
   6   3  13   25.10    6.01   1
   6   3  14  193.77   13.08   1
   6   4  -9   45.56    3.11   1
   6   4  -8   94.48    4.67   1
   6   4  -7 1131.65   31.62   1
   6   4  -6  308.35   10.54   1
   6   4  -5   64.64    4.18   1
   6   4  -4   49.42    3.23   1
   6   4  -3   16.97    1.98   1
   6   4  -2  614.54   16.36   1
   6   4  -1   99.20    4.38   1
   6   4   0   37.95    3.08   1
   6   4   1   24.40    2.27   1
   6   4   2   63.52    3.19   1
   6   4   3 2105.89   49.56   1
   6   4   4  113.21    5.53   1
   6   4   5 1003.62   34.21   1
   6   4   6  438.48   16.75   1
   6   4   7  305.55   12.59   1
   6   4   8 2738.43   92.10   1
   6   4   9  859.66   34.60   1
   6   4  10  975.94   38.11   1
   6   4  11  119.68    8.53   1
   6   4  12    8.41    3.83   1
   6   4  13  283.59   18.52   1
   6   4  14   25.70    5.88   1
   6   5  -8  452.84   14.04   1
   6   5  -7   71.23    3.71   1
   6   5  -6  195.72    6.72   1
   6   5  -5 2152.03   45.46   1
   6   5  -4  428.90   13.67   1
   6   5  -3 2516.03   60.19   1
   6   5  -2  187.96    6.58   1
   6   5  -1 2514.02   60.17   1
   6   5   0 1604.00   39.25   1
   6   5   1   39.69    2.65   1
   6   5   2 2469.10   58.63   1
   6   5   3  413.31   15.86   1
   6   5   4   38.94    3.74   1
   6   5   5   13.40    2.64   1
   6   5   6   17.81    2.62   1
   6   5   7  740.38   27.75   1
   6   5   8   64.96    4.84   1
   6   5   9    4.08    2.59   1
   6   5  10   14.82    3.46   1
   6   5  11   71.74    6.44   1
   6   5  12    0.79    2.79   1
   6   5  13   15.68    3.96   1
   6   5  14    6.60    3.91   1
   6   6  -7  410.47   13.37   1
   6   6  -6   96.43    3.93   1
   6   6  -5   84.46    3.68   1
   6   6  -4    1.80    1.69   1
   6   6  -3   25.60    2.53   1
   6   6  -2   31.92    2.83   1
   6   6  -1  186.32    6.55   1
   6   6   0 2787.84   65.47   1
   6   6   1  225.90    7.21   1
   6   6   2   49.14    3.36   1
   6   6   3  608.12   22.69   1
   6   6   4   81.36    4.87   1
   6   6   5  719.85   25.76   1
   6   6   6  673.92   24.92   1
   6   6   7   98.21    5.55   1
   6   6   8  354.57   15.06   1
   6   6   9   44.89    4.42   1
   6   6  10   17.72    4.13   1
   6   6  11  196.84   10.66   1
   6   6  12  127.69    9.27   1
   6   6  13    3.10    3.31   1
   6   7  -5  173.19    6.32   1
   6   7  -4   16.56    1.79   1
   6   7  -3  704.90   20.18   1
   6   7  -2  587.58   13.57   1
   6   7  -1  705.43   15.94   1
   6   7   1   82.63    4.18   1
   6   7   2 1480.71   50.79   1
   6   7   3  745.29   27.30   1
   6   7   4    4.28    1.99   1
   6   7   5  116.21    5.61   1
   6   7   6 1588.82   55.01   1
   6   7   7   79.03    4.45   1
   6   7   8  222.31   11.33   1
   6   7   9  152.28    7.90   1
   6   7  10  148.11    8.52   1
   6   7  11 1029.13   48.12   1
   6   7  12   77.44    6.86   1
   6   7  13   -4.28    2.61   1
   6   8  -3  293.44    9.25   1
   6   8  -2  180.63    6.72   1
   6   8  -1  262.76    8.75   1
   6   8   0  261.79    8.41   1
   6   8   1  761.21   18.21   1
   6   8   2   88.92    2.64   1
   6   8   3    5.38    1.02   1
   6   8   4    2.10    1.01   1
   6   8   5   49.28    3.23   1
   6   8   6   65.93    4.06   1
   6   8   7   -0.30    1.31   1
   6   8   8   46.79    3.69   1
   6   8   9   14.98    2.48   1
   6   8  10    2.99    2.11   1
   6   8  11  108.78    7.72   1
   6   9   8  227.10   12.96   1
   6   9   9   27.88    2.96   1
   7  -4  -1  -10.82    3.82   1
   7  -4   0   27.88    4.86   1
   7  -4   1   31.02    5.46   1
   7  -3  -5   10.89    4.09   1
   7  -3  -4  322.92   20.85   1
   7  -3  -3   42.12    5.45   1
   7  -3  -2  181.98   14.30   1
   7  -3  -1  499.97   29.07   1
   7  -3   0    0.79    2.99   1
   7  -3   1   33.87    4.77   1
   7  -3   2   -3.88    4.29   1
   7  -3   3   61.47    7.06   1
   7  -3   4   19.27    1.58   1
   7  -3   5    2.59    3.51   1
   7  -3   6   12.53    4.04   1
   7  -2  -6   49.84    6.07   1
   7  -2  -5    6.60    4.78   1
   7  -2  -4   10.18    4.08   1
   7  -2  -3  287.30   17.97   1
   7  -2  -2  137.12    9.37   1
   7  -2  -1  176.89   10.91   1
   7  -2   0    0.79    3.49   1
   7  -2   1  141.61    9.76   1
   7  -2   2   21.44    5.37   1
   7  -2   3   76.74    4.03   1
   7  -2   4   10.11    1.27   1
   7  -2   5   53.73    5.86   1
   7  -2   6    9.49    3.57   1
   7  -2   7    5.81    3.62   1
   7  -2   8    1.99    3.38   1
   7  -1  -7    8.53    3.91   1
   7  -1  -6   38.69    4.85   1
   7  -1  -5  265.04   17.91   1
   7  -1  -4  360.24   18.22   1
   7  -1  -3 2213.70   82.81   1
   7  -1  -2  717.17   31.60   1
   7  -1  -1   17.47    4.26   1
   7  -1   0  431.39   20.77   1
   7  -1   1  642.62   28.39   1
   7  -1   2 1229.90   35.07   1
   7  -1   3   47.06    3.02   1
   7  -1   4    0.59    1.09   1
   7  -1   5   41.60    5.16   1
   7  -1   6  136.42   10.28   1
   7  -1   7    8.29    3.92   1
   7  -1   8  199.37   14.40   1
   7  -1   9  219.34   14.81   1
   7  -1  10  454.12   26.00   1
   7   0  -8  219.34   15.70   1
   7   0  -7   29.38    4.77   1
   7   0  -6    5.81    3.33   1
   7   0  -5  404.41   20.51   1
   7   0  -4 1420.54   57.29   1
   7   0  -3 1295.28   49.67   1
   7   0  -2   19.18    4.12   1
   7   0  -1 2347.40   60.08   1
   7   0   0  318.98   10.72   1
   7   0   1  179.29    6.43   1
   7   0   2  345.96   10.04   1
   7   0   3    6.40    1.32   1
   7   0   4  129.28    4.78   1
   7   0   5  133.40    8.78   1
   7   0   6   23.52    5.34   1
   7   0   7    6.81    4.59   1
   7   0   8    1.90    3.51   1
   7   0   9   51.27    6.16   1
   7   0  10    4.00    3.80   1
   7   0  11    1.80    3.81   1
   7   1  -8    8.12    2.79   1
   7   1  -7   24.50    2.97   1
   7   1  -6   62.57    4.27   1
   7   1  -5    5.38    2.27   1
   7   1  -4  718.78   22.52   1
   7   1  -3    5.52    2.11   1
   7   1  -2    5.71    1.82   1
   7   1  -1   11.83    2.00   1
   7   1   0  106.09    4.74   1
   7   1   1  573.12   15.80   1
   7   1   2  203.06    6.84   1
   7   1   3  954.19   24.71   1
   7   1   4    1.00    1.60   1
   7   1   5  280.23   13.06   1
   7   1   6 1920.19   67.48   1
   7   1   7    2.50    3.29   1
   7   1   8   27.98    3.81   1
   7   1   9   26.83    4.45   1
   7   1  10    9.12    3.93   1
   7   1  11   36.24    5.54   1
   7   1  12   11.09    4.40   1
   7   2  -8  287.30   12.88   1
   7   2  -7   74.82    4.67   1
   7   2  -6   86.30    5.39   1
   7   2  -5    3.31    2.00   1
   7   2  -4    0.30    2.51   1
   7   2  -3  182.52    7.03   1
   7   2  -2  115.35    4.94   1
   7   2  -1 1025.92   27.55   1
   7   2   0  855.56   22.81   1
   7   2   1  413.72   11.80   1
   7   2   2  766.74   19.94   1
   7   2   3  194.60    6.42   1
   7   2   4  231.65    7.31   1
   7   2   5  243.05   11.54   1
   7   2   6   42.64    4.57   1
   7   2   7   11.02    3.32   1
   7   2   8    3.88    4.57   1
   7   2   9  101.00    7.24   1
   7   2  10  161.04    9.90   1
   7   2  11   13.76    4.38   1
   7   2  12    7.29    4.00   1
   7   3  -8  368.64   16.90   1
   7   3  -7   28.09    2.97   1
   7   3  -6  156.75    7.51   1
   7   3  -5  816.24   25.71   1
   7   3  -4  148.84    6.59   1
   7   3  -3  256.64    8.97   1
   7   3  -2    9.61    1.98   1
   7   3  -1  541.49   15.36   1
   7   3   0    1.21    1.72   1
   7   3   1  161.29    6.10   1
   7   3   2    7.29    1.67   1
   7   3   3  658.44   17.45   1
   7   3   4  123.43    5.11   1
   7   3   5  416.98   16.74   1
   7   3   6  486.64   19.41   1
   7   3   7    4.80    3.29   1
   7   3   8  229.52   13.33   1
   7   3   9   25.60    4.86   1
   7   3  10  467.42   22.48   1
   7   3  11    7.08    3.78   1
   7   3  12  204.20   13.15   1
   7   3  13    7.62    5.80   1
   7   4  -7   23.72    2.92   1
   7   4  -6    2.31    2.40   1
   7   4  -5  465.26   18.12   1
   7   4  -4   50.27    3.97   1
   7   4  -3  210.54    7.84   1
   7   4  -2  335.99   10.63   1
   7   4  -1   79.57    3.92   1
   7   4   0 1479.94   36.93   1
   7   4   1  271.26    8.56   1
   7   4   2 1458.48   35.90   1
   7   4   3   26.01    2.55   1
   7   4   4  708.62   27.15   1
   7   4   5    9.30    3.60   1
   7   4   6  219.63   10.37   1
   7   4   7   14.06    4.28   1
   7   4   8  205.06   10.88   1
   7   4   9  181.17   10.50   1
   7   4  10   27.56    4.51   1
   7   4  11   97.42    7.70   1
   7   4  12    1.10    3.80   1
   7   4  13   19.80    4.54   1
   7   5  -6   34.22    2.57   1
   7   5  -5  672.36   25.41   1
   7   5  -4  524.41   19.69   1
   7   5  -3   29.70    2.62   1
   7   5  -2  424.77   13.60   1
   7   5  -1  285.27    9.46   1
   7   5   0  142.09    5.48   1
   7   5   1  569.78   15.28   1
   7   5   2 1184.74   29.60   1
   7   5   3   22.56    3.42   1
   7   5   4  443.52   17.69   1
   7   5   5  862.01   32.88   1
   7   5   6   21.34    3.05   1
   7   5   7   45.56    4.72   1
   7   5   8  138.30    7.76   1
   7   5   9  142.32    8.11   1
   7   5  10   88.17    6.39   1
   7   5  11   13.10    3.48   1
   7   5  12  107.74    9.55   1
   7   5  13  190.72   12.43   1
   7   6  -5   -0.40    1.89   1
   7   6  -4   27.56    2.94   1
   7   6  -3   -2.89    2.11   1
   7   6  -2    1.49    1.68   1
   7   6  -1  940.04   26.98   1
   7   6   0 1033.62   27.01   1
   7   6   1   82.99    3.83   1
   7   6   2 1388.31   49.18   1
   7   6   4  853.22   32.13   1
   7   6   6  326.52   14.09   1
   7   6   7  118.59    6.97   1
   7   6   8  134.56    7.89   1
   7   6   9  249.01   12.94   1
   7   6  10    3.31    4.11   1
   7   6  11   23.62    3.79   1
   7   6  12   10.11    3.50   1
   7   7  -4  107.95    4.36   1
   7   7  -3   49.70    2.68   1
   7   7  -2  504.00   18.86   1
   7   7  -1  182.79    7.84   1
   7   7   0  127.24    5.64   1
   7   7   1   57.76    4.41   1
   7   7   2  927.81   34.72   1
   7   7   4 1230.61   42.80   1
   7   7   5  309.76   13.73   1
   7   7   6  211.99   10.77   1
   7   7   7  127.46    7.45   1
   7   7   8  317.91   17.12   1
   7   7   9   72.93    5.64   1
   7   7  10  410.47   21.07   1
   7   7  11   25.50    3.84   1
   7   8  -2    2.99    1.21   1
   7   8  -1  740.93   25.04   1
   7   8   0  605.16   20.66   1
   7   8   1  123.65    7.56   1
   7   8   2   30.69    2.66   1
   7   8   3   54.46    3.84   1
   7   8   4    4.58    1.80   1
   7   8   5   10.50    2.40   1
   7   8   6   70.90    4.55   1
   7   8   7   96.83    6.69   1
   7   8   8  306.25   16.80   1
   7   8   9   12.60    2.63   1
   7   8  10   74.13    5.85   1
   7   9   4    9.61    1.12   1
   7   9   5  109.83    6.29   1
   7   9   6  277.89   15.34   1
   7   9   7   23.52    2.81   1
   8  -2  -2    0.00    1.00   1
   8  -2  -1   95.26    8.98   1
   8  -2   0   22.28    5.85   1
   8  -2   1    7.18    3.91   1
   8  -2   2  393.63   16.27   1
   8  -2   3    2.19    1.10   1
   8  -2   4  255.04    9.90   1
   8  -1  -4   84.46    7.72   1
   8  -1  -3   17.31    5.57   1
   8  -1  -2   -7.02    4.03   1
   8  -1  -1  165.89   12.62   1
   8  -1   0  375.97   13.96   1
   8  -1   1  369.02   15.37   1
   8  -1   2  617.52   22.36   1
   8  -1   3  178.49    8.02   1
   8  -1   4  267.00   11.11   1
   8  -1   5  297.56   19.66   1
   8  -1   6   39.69    5.80   1
   8  -1   7   37.95    5.67   1
   8   0  -5   33.64    4.87   1
   8   0  -4  180.63    8.87   1
   8   0  -3  130.19    7.30   1
   8   0  -2   86.68    5.59   1
   8   0  -1  177.16    8.52   1
   8   0   0  239.01   10.20   1
   8   0   1   47.20    3.30   1
   8   0   2   -0.59    1.79   1
   8   0   3  298.25   11.40   1
   8   0   4   29.27    2.27   1
   8   0   5   14.59    1.53   1
   8   0   6    7.62    4.31   1
   8   0   7   74.82    7.44   1
   8   0   8   20.07    4.48   1
   8   1  -5  134.10    7.87   1
   8   1  -4  325.80   14.08   1
   8   1  -3  608.61   23.19   1
   8   1  -2  303.80   12.55   1
   8   1  -1   36.24    3.37   1
   8   1   0   47.06    3.16   1
   8   1   1   53.14    3.50   1
   8   1   2  214.33    7.91   1
   8   1   3  283.92    9.77   1
   8   1   4  252.49    9.22   1
   8   1   5    3.88    3.70   1
   8   1   6  224.70   14.09   1
   8   1   7   -0.40    3.78   1
   8   1   8    6.40    3.69   1
   8   1   9  205.35   14.62   1
   8   1  10   46.24    5.98   1
   8   2  -5   50.13    4.53   1
   8   2  -4    3.61    2.09   1
   8   2  -3  633.53   24.16   1
   8   2  -2   69.22    4.16   1
   8   2  -1  160.02    7.08   1
   8   2   0  118.81    5.01   1
   8   2   1   32.15    2.95   1
   8   2   2    3.39    1.91   1
   8   2   3   52.42    3.48   1
   8   2   4   90.25    4.37   1
   8   2   5    7.29    3.29   1
   8   2   6    1.80    3.11   1
   8   2   7    4.80    4.69   1
   8   2   8    3.10    5.00   1
   8   2   9   46.51    6.82   1
   8   2  10   67.24    8.20   1
   8   3  -5   77.97    5.47   1
   8   3  -4    0.40    1.99   1
   8   3  -3  987.22   35.19   1
   8   3  -2  385.34   15.31   1
   8   3  -1  641.10   20.26   1
   8   3   0   93.51    4.84   1
   8   3   1   45.97    3.53   1
   8   3   2 1904.45   50.62   1
   8   3   3    1.90    1.71   1
   8   3   4   56.85    3.17   1
   8   3   5  195.44   11.46   1
   8   3   6   65.77    5.51   1
   8   3   7  106.50    7.43   1
   8   3   8    2.99    3.39   1
   8   3   9   80.28    7.35   1
   8   3  10    3.10    3.70   1
   8   3  11   -2.79    3.71   1
   8   4  -5   65.61    4.70   1
   8   4  -4  146.41    7.74   1
   8   4  -3   11.42    2.30   1
   8   4  -2   41.09    3.85   1
   8   4  -1    5.62    2.32   1
   8   4   0  169.00    7.02   1
   8   4   1   18.32    2.31   1
   8   4   2   67.57    3.95   1
   8   4   3  395.61   12.33   1
   8   4   4  117.07    7.14   1
   8   4   5    8.18    4.52   1
   8   4   6  725.76   30.71   1
   8   4   7   54.17    5.15   1
   8   4   8  193.49   13.08   1
   8   4   9  136.42   10.51   1
   8   4  10  124.55   10.27   1
   8   4  11  231.04   14.90   1
   8   5  -4    7.18    2.41   1
   8   5  -3 1175.12   41.82   1
   8   5  -2  465.26   17.69   1
   8   5  -1  176.89    7.98   1
   8   5   0 1151.24   38.68   1
   8   5   1  167.70    6.99   1
   8   5   2  782.88   22.94   1
   8   5   3  112.36    5.09   1
   8   5   4  133.86    8.56   1
   8   5   5  114.06    7.26   1
   8   5   6   13.62    4.21   1
   8   5   7   79.74    6.43   1
   8   5   8  178.76   11.50   1
   8   5   9   51.55    5.46   1
   8   5  10   31.02    4.46   1
   8   5  11   69.89    6.86   1
   8   6  -3   23.81    3.12   1
   8   6  -2   13.62    2.21   1
   8   6  -1    1.80    1.80   1
   8   6   0  159.01    7.31   1
   8   6   1    0.10    2.02   1
   8   6   2   56.10    3.74   1
   8   6   3   21.16    3.22   1
   8   6   4  824.84   39.63   1
   8   6   5  492.40   24.85   1
   8   6   6  369.41   19.99   1
   8   6   7  512.12   27.16   1
   8   6   8  113.64    8.10   1
   8   6   9  272.25   15.84   1
   8   6  10   38.07    4.94   1
   8   7  -1    2.10    2.29   1
   8   7   0  198.53    9.02   1
   8   7   1   86.12    5.94   1
   8   7   2    7.18    3.11   1
   8   7   3    5.11    2.89   1
   8   7   4   30.80    3.66   1
   8   7   5  803.16   36.84   1
   8   7   6  294.12   16.12   1
   8   7   7  441.00   23.94   1
   8   7   8  589.52   31.08   1
   8   7   9  155.00   10.21   1
   8   8   2  240.87   14.59   1
   8   8   3   23.91    3.13   1
   8   8   4  248.38   12.92   1
   8   8   5   26.83    2.90   1
   8   8   6   78.68    6.03   1
   8   8   7   33.76    3.72   1
   9   1  -1  206.50   10.35   1
   9   1   0   13.69    2.81   1
   9   1   1    0.59    2.39   1
   9   1   2    5.38    2.18   1
   9   1   3    3.50    1.91   1
   9   1   4  258.57   11.90   1
   9   1   5   35.28    5.70   1
   9   1   6  136.66   10.75   1
   9   2  -2   -5.11    2.40   1
   9   2  -1   56.85    4.52   1
   9   2   0  269.29   12.14   1
   9   2   1    9.12    2.60   1
   9   2   2   57.46    4.09   1
   9   2   3  121.22    6.61   1
   9   2   4  150.80    7.37   1
   9   2   5  117.94    9.99   1
   9   2   6   85.38    8.13   1
   9   2   7    1.69    3.69   1
   9   3  -2   99.40    6.38   1
   9   3  -1   69.72    4.84   1
   9   3   0   38.07    3.58   1
   9   3   1  433.89   17.50   1
   9   3   2   48.30    3.61   1
   9   3   3    3.61    1.90   1
   9   3   4    5.52    1.79   1
   9   3   5  135.72   10.25   1
   9   3   6  199.09   14.11   1
   9   3   7   16.16    5.47   1
   9   3   8  213.16   13.72   1
   9   4  -1   17.64    2.60   1
   9   4   0  309.06   12.66   1
   9   4   1    3.50    1.91   1
   9   4   2   69.39    4.33   1
   9   4   3   12.89    2.23   1
   9   4   4  111.94    8.46   1
   9   4   5  302.41   18.43   1
   9   4   6  127.24    9.70   1
   9   4   7   -1.30    4.99   1
   9   4   8   -0.40    4.59   1
   9   5   0   83.54    5.12   1
   9   5   1   20.61    2.91   1
   9   5   2   38.07    3.46   1
   9   5   3   70.73    4.37   1
   9   5   4   40.70    5.36   1
   9   5   5  314.00   18.43   1
   9   5   6   39.94    5.81   1
   9   5   7   35.05    6.04   1
   9   5   8   11.09    5.19   1
   9   6   1   11.70    2.60   1
   9   6   2  577.92   22.60   1
   9   6   3   58.22    5.34   1
   9   6   4   50.27    4.96   1
   9   6   5  755.70   39.59   1
   9   6   6  114.49    9.63   1
   9   6   7 1774.94   80.05   1
   0   0   0    0.00    0.00   0
;
_shelx_hkl_checksum     24610
_shelx_res_file
;
TITL WR99210
CELL 0.71073 8.593 9.351 14.697 75.422 78.226 70.194
ZERR 2 0.0004 0.0003 0.0007 0.0025 0.0019 0.0027
LATT 1
SFAC C H O N Cl
DISP C 0.003 0.002
DISP Cl 0.148 0.159
DISP H 0 0
DISP N 0.006 0.003
DISP O 0.011 0.006
UNIT 30 46 6 10 8
L.S. 8
PLAN  -20
LIST 4
ACTA
BOND $H
FMAP 2
MORE -1
CONF
OMIT -3 180
OMIT 1 2 2
EQIV $1  1-x,1-y,1-z
EQIV $2  1+x,y,z
EQIV $3  2-x,-y,1-z
EQIV $4  1-x,-y,1-z
EQIV $5  -x,1-y,1-z
HTAB N1 Cl4_$1
HTAB N2 Cl4_$2
HTAB N2 N3_$3
HTAB N4 Cl4_$4
HTAB O3 Cl4
HTAB C14 O3_$5
DFIX 0.84 0.01 O3 H3
DFIX 0.88 0.01 N1 H1 N2 H2A N2 H2B N4 H4A N4 H4B
WGHT    0.035100    0.500100
FVAR       1.69861
CL1   5   -0.266738   -0.090369    0.988589    11.00000    0.06123    0.03863 =
         0.05681   -0.01532    0.00586   -0.02538
CL2   5   -0.503172    0.363615    1.187785    11.00000    0.09241    0.05539 =
         0.05187   -0.02430    0.02151   -0.02902
CL3   5   -0.272901    0.547486    1.044792    11.00000    0.09635    0.04218 =
         0.06776   -0.01803    0.00178   -0.03440
CL4   5    0.175975    0.438138    0.403274    11.00000    0.06128    0.04101 =
         0.07194   -0.02406    0.00971   -0.02603
O1    3    0.366917    0.109285    0.693504    11.00000    0.02923    0.04672 =
         0.03401   -0.00703    0.00321   -0.01727
O2    3   -0.073270    0.096629    0.868493    11.00000    0.04224    0.04074 =
         0.04259   -0.01066    0.00947   -0.01777
O3    3    0.013809    0.444844    0.226572    11.00000    0.10926    0.07895 =
         0.09640   -0.01438   -0.02237   -0.03359
AFIX 147
H3    2    0.060087    0.441742    0.270927    11.00000   -1.50000
AFIX   0
N1    4    0.672552    0.306577    0.587331    11.00000    0.04066    0.03169 =
         0.05151   -0.01230    0.00470   -0.01777
N2    4    0.924297    0.220791    0.498580    11.00000    0.04058    0.04000 =
         0.05770   -0.00933    0.00911   -0.02203
N3    4    0.771554    0.051924    0.560039    11.00000    0.03412    0.03324 =
         0.04323   -0.01094    0.00780   -0.01505
N4    4    0.599534   -0.101490    0.618415    11.00000    0.04425    0.03404 =
         0.06822   -0.01720    0.01683   -0.01960
N5    4    0.495204    0.156391    0.628475    11.00000    0.02825    0.03441 =
         0.03652   -0.01109    0.00580   -0.01384
C1    1    0.787650    0.193886    0.549808    11.00000    0.03343    0.03353 =
         0.03463   -0.00599    0.00085   -0.01403
C2    1    0.625614    0.033899    0.603704    11.00000    0.03537    0.03228 =
         0.03348   -0.00856    0.00175   -0.01348
C3    1    0.534563    0.278546    0.658658    11.00000    0.03374    0.03419 =
         0.04081   -0.01376    0.00142   -0.01166
C4    1    0.586179    0.223368    0.757605    11.00000    0.04869    0.05932 =
         0.04745   -0.01735   -0.00707   -0.01766
AFIX 137
H4C   2    0.493771    0.204310    0.802580    11.00000   -1.20000
H4D   2    0.619476    0.301547    0.773192    11.00000   -1.20000
H4E   2    0.677905    0.129379    0.759566    11.00000   -1.20000
AFIX   0
C5    1    0.387175    0.424706    0.651075    11.00000    0.04504    0.03816 =
         0.06613   -0.01835   -0.00285   -0.00513
AFIX 137
H5A   2    0.298194    0.409594    0.700146    11.00000   -1.20000
H5B   2    0.349838    0.447786    0.590252    11.00000   -1.20000
H5C   2    0.420040    0.509411    0.658019    11.00000   -1.20000
AFIX   0
C6    1    0.220714    0.141909    0.647238    11.00000    0.03422    0.05936 =
         0.03723   -0.01237   -0.00184   -0.01902
AFIX  23
H6A   2    0.248990    0.090160    0.593914    11.00000   -1.20000
H6B   2    0.173980    0.252520    0.624756    11.00000   -1.20000
AFIX   0
C7    1    0.099275    0.079733    0.722905    11.00000    0.03454    0.05439 =
         0.04331   -0.01296   -0.00071   -0.02110
AFIX  23
H7A   2    0.010331    0.074904    0.693503    11.00000   -1.20000
H7B   2    0.156354   -0.024921    0.753187    11.00000   -1.20000
AFIX   0
C8    1    0.024749    0.178089    0.797144    11.00000    0.03728    0.04537 =
         0.04251   -0.00678    0.00473   -0.01943
AFIX  23
H8A   2    0.111925    0.191202    0.824097    11.00000   -1.20000
H8B   2   -0.044796    0.279589    0.769824    11.00000   -1.20000
AFIX   0
C9    1   -0.167410    0.167221    0.940551    11.00000    0.03256    0.03558 =
         0.03577   -0.00654   -0.00222   -0.01158
C10   1   -0.268311    0.087143    1.004519    11.00000    0.03791    0.03011 =
         0.03794   -0.00608   -0.00484   -0.01241
C11   1   -0.369754    0.148132    1.079825    11.00000    0.04576    0.03981 =
         0.03682   -0.00387    0.00225   -0.02103
AFIX  43
H11   2   -0.436817    0.093868    1.121733    11.00000   -1.20000
AFIX   0
C12   1   -0.371868    0.289520    1.093063    11.00000    0.05033    0.03943 =
         0.03556   -0.00905   -0.00016   -0.01508
C13   1   -0.272626    0.369580    1.029980    11.00000    0.05255    0.03250 =
         0.04311   -0.00732   -0.00680   -0.01620
C14   1   -0.171121    0.309419    0.953960    11.00000    0.04284    0.03791 =
         0.04247   -0.00299   -0.00066   -0.02016
AFIX  43
H14   2   -0.105297    0.364719    0.911823    11.00000   -1.20000
AFIX   0
C15   1    0.033378    0.294776    0.218253    11.00000    0.15195    0.06427 =
         0.11951   -0.01712   -0.05033   -0.03456
AFIX 137
H15A  2   -0.010740    0.298093    0.162519    11.00000   -1.50000
H15B  2   -0.025366    0.245626    0.273164    11.00000   -1.50000
H15C  2    0.149762    0.236924    0.213327    11.00000   -1.50000
REM #####
AFIX   0
H1    2    0.699553    0.388093    0.586570    11.00000    0.05263
H2A   2    0.943526    0.308254    0.492575    11.00000    0.04541
H2B   2    1.002031    0.144196    0.476968    11.00000    0.05221
H4A   2    0.680174   -0.181445    0.600747    11.00000    0.05734
H4B   2    0.507105   -0.108116    0.654579    11.00000    0.06677
HKLF 4
REM  WR99210
REM R1 =  0.0343 for    2681 Fo > 4sig(Fo)  and  0.0381 for all    2935 data
REM    268 parameters refined using      6 restraints
END
WGHT      0.0352      0.5026
REM Highest difference peak  0.255,  deepest hole -0.260,  1-sigma level  0.034
Q1    1  -0.3882  0.3263  1.2060  11.00000  0.05    0.26
Q2    1  -0.0343  0.3552  0.2819  11.00000  0.05    0.22
Q3    1   0.0832  0.2066  0.2755  11.00000  0.05    0.21
Q4    1   0.5155  0.2160  0.6416  11.00000  0.05    0.14
Q5    1   0.6124  0.2889  0.6241  11.00000  0.05    0.14
Q6    1  -0.3519  0.1402  1.0224  11.00000  0.05    0.14
Q7    1  -0.1402  0.2205  0.9668  11.00000  0.05    0.13
Q8    1   0.1246  0.3728  0.1861  11.00000  0.05    0.13
Q9    1   0.4290  0.1472  0.6606  11.00000  0.05    0.13
Q10   1  -0.1953  0.2487  0.9362  11.00000  0.05    0.13
Q11   1   0.7593  0.1202  0.5399  11.00000  0.05    0.12
Q12   1   0.5583  0.1021  0.6336  11.00000  0.05    0.12
Q13   1  -0.4109  0.2577  1.0582  11.00000  0.05    0.12
Q14   1  -0.1939  0.1177  0.9802  11.00000  0.05    0.12
Q15   1  -0.1036 -0.1352  0.9615  11.00000  0.05    0.12
Q16   1   0.4667  0.3347  0.6596  11.00000  0.05    0.12
Q17   1   0.7316  0.2443  0.5946  11.00000  0.05    0.11
Q18   1   0.8249 -0.0186  0.5181  11.00000  0.05    0.11
Q19   1   0.7293  0.0418  0.5785  11.00000  0.05    0.11
Q20   1  -0.2909  0.3019  1.0797  11.00000  0.05    0.11
;
_shelx_res_checksum     43031
_shelxl_version_number         .2013
data_New_Global_Publ_Block
_journal_date_recd_electronic     2015-07-09
_journal_date_accepted     2015-07-21
_journal_name_full     'Acta Crystallographica, Section E'
_journal_year     2015
_journal_volume     71
_journal_issue      8
_journal_page_first     o608
_journal_page_last     o609
_journal_paper_category     HO
_journal_paper_doi     10.1107/S205698901501378X
_journal_coeditor_code     IS5407
