# Supplementary material for: Crystal structure of 4,6-di­amino-2,2-dimethyl-3-[3-(2,4,5-tri­chloro­phen­oxy)prop­oxy]-2,3-di­hydro-1,3,5-triazin-1-ium chloride methanol monosolvate
Source: Acta Crystallogr E Crystallogr Commun. 2015 Jul 29;71(Pt 8):o608–9. doi: 10.1107/S205698901501378X (PMC4571422; doi:10.1107/S205698901501378X)
Supplement: Supplementary file 2 [file e-71-0o608-Isup2.hkl]

data_I                                                                          
_shelx_title ' WR99210'                                                         
_shelx_refln_list_code          4                                               
_shelx_F_calc_maximum       54.90                                               
_exptl_crystal_F_000       480.00                                               
_reflns_d_resolution_high  0.8994                                               
                                                                                
loop_                                                                           
 _space_group_symop_operation_xyz                                               
 'x, y, z'                                                                      
 '-x, -y, -z'                                                                   
                                                                                
_cell_length_a     8.5930                                                       
_cell_length_b     9.3510                                                       
_cell_length_c    14.6970                                                       
_cell_angle_alpha  75.422                                                       
_cell_angle_beta   78.226                                                       
_cell_angle_gamma  70.194                                                       
                                                                                
_shelx_F_squared_multiplier     1.000                                           
                                                                                
loop_                                                                           
 _refln_index_h                                                                 
 _refln_index_k                                                                 
 _refln_index_l                                                                 
 _refln_F_squared_calc                                                          
 _refln_F_squared_meas                                                          
 _refln_F_squared_sigma                                                         
 _refln_observed_status                                                         
   2   0   0        604.68        678.31        15.72 o                         
   3   0   0          5.11          0.72         0.56 o                         
   4   0   0        782.40        752.77        18.01 o                         
   5   0   0          5.83          6.48         0.76 o                         
   6   0   0          0.07         -0.60         0.85 o                         
   7   0   0        120.95        107.67         4.55 o                         
   8   0   0         86.33         84.72         3.11 o                         
  -8   1   0        136.08        128.83         4.11 o                         
  -7   1   0        146.47        149.51         5.04 o                         
  -6   1   0        416.69        446.98        11.35 o                         
  -5   1   0         24.68         26.79         1.23 o                         
  -4   1   0         75.87         77.58         2.49 o                         
  -3   1   0          0.25         -0.46         0.66 o                         
  -2   1   0         35.57         21.44         0.85 o                         
  -1   1   0        321.99        296.53         7.21 o                         
   2   1   0        278.19        262.64         5.26 o                         
   3   1   0       1576.91       1516.17        28.07 o                         
   4   1   0        137.16        139.37         2.96 o                         
   5   1   0          7.96          7.30         0.92 o                         
   6   1   0        566.84        589.59        11.78 o                         
   7   1   0         30.95         36.65         1.33 o                         
   8   1   0         15.63         16.41         0.98 o                         
   9   1   0          2.88          5.14         0.80 o                         
  -8   2   0          9.68         10.54         2.48 o                         
  -7   2   0          0.03          0.90         0.89 o                         
  -6   2   0        185.73        173.35         5.42 o                         
  -5   2   0         28.34         28.21         1.44 o                         
  -4   2   0        262.65        272.22         6.66 o                         
  -3   2   0          5.71         15.02         1.63 o                         
  -1   2   0         36.07         26.69         0.90 o                         
   0   2   0        181.20        163.81         5.58 o                         
   1   2   0        136.92        114.50         6.18 o                         
   2   2   0        649.68        663.68        11.04 o                         
   3   2   0        299.19        222.64         3.85 o                         
   4   2   0          9.88          9.87         0.58 o                         
   5   2   0          0.94         -0.55         0.81 o                         
   6   2   0         16.49         19.31         0.91 o                         
   7   2   0        273.10        298.37         6.58 o                         
   8   2   0         42.31         40.41         1.46 o                         
   9   2   0        105.54         92.32         3.45 o                         
  -7   3   0          0.13          0.41         0.75 o                         
  -6   3   0          6.53          1.47         0.84 o                         
  -5   3   0        110.27        112.18         3.86 o                         
  -4   3   0         96.89         99.00         5.07 o                         
  -3   3   0          1.51          0.18         0.69 o                         
  -2   3   0          1.72          3.65         0.63 o                         
   0   3   0       1059.30        959.66        30.64 o                         
   2   3   0       1370.64       1331.21        30.38 o                         
   3   3   0         34.31         36.77         0.83 o                         
   4   3   0        112.31        111.98         2.20 o                         
   5   3   0        235.74        206.79         4.26 o                         
   6   3   0         42.27         45.54         2.20 o                         
   7   3   0          0.02          0.45         0.48 o                         
   8   3   0         29.85         31.78         1.36 o                         
   9   3   0         18.02         12.19         1.51 o                         
  -7   4   0         11.86          9.66         1.30 o                         
  -6   4   0         12.44         12.04         1.15 o                         
  -5   4   0         86.67         89.92         3.16 o                         
  -4   4   0         39.47         47.50         1.81 o                         
  -3   4   0         93.96         89.73         2.56 o                         
  -2   4   0          2.08          1.75         0.54 o                         
  -1   4   0        146.65        178.26         4.50 o                         
   2   4   0          3.52          2.36         0.63 o                         
   3   4   0          3.76          5.30         1.53 o                         
   4   4   0        460.75        448.13         7.66 o                         
   5   4   0         71.35         83.27         1.78 o                         
   6   4   0         12.06         12.21         1.10 o                         
   7   4   0        516.34        516.34        10.54 o                         
   8   4   0         69.44         60.37         2.77 o                         
   9   4   0        115.27        107.22         3.69 o                         
  -6   5   0          4.73          7.42         1.24 o                         
  -5   5   0          0.05          2.25         1.73 o                         
  -4   5   0          0.06          0.64         0.72 o                         
  -3   5   0        653.50        659.99        15.82 o                         
  -2   5   0        358.57        353.73         8.75 o                         
  -1   5   0        853.73        919.97        20.95 o                         
   0   5   0        688.23        748.80        19.50 o                         
   1   5   0        743.20        668.56        22.22 o                         
   2   5   0         42.85         46.16         2.24 o                         
   3   5   0         28.66         30.30         1.43 o                         
   4   5   0          0.27          0.70         0.25 o                         
   5   5   0        386.66        371.92         6.42 o                         
   6   5   0        572.59        556.88         9.72 o                         
   7   5   0         54.91         51.60         3.46 o                         
   8   5   0        386.23        408.99        15.58 o                         
   9   5   0         29.98         28.09         1.38 o                         
  -5   6   0          9.96          8.76         1.08 o                         
  -4   6   0         17.19         13.86         1.07 o                         
  -3   6   0         19.29         21.33         1.47 o                         
  -2   6   0        127.34        131.49         5.93 o                         
   0   6   0        621.46        605.07        14.23 o                         
   1   6   0        792.88        761.39        25.34 o                         
   2   6   0        564.42        548.18        18.47 o                         
   3   6   0        912.91        926.04        30.45 o                         
   4   6   0         17.95         19.64         1.86 o                         
   5   6   0        166.31        180.66         8.40 o                         
   6   6   0        954.78        977.46        16.51 o                         
   7   6   0        365.03        356.60         7.69 o                         
   8   6   0         48.41         53.87         2.03 o                         
  -4   7   0         13.05         12.60         1.11 o                         
  -3   7   0          0.47          0.72         0.66 o                         
  -2   7   0         33.44         30.14         1.32 o                         
  -1   7   0         28.37         24.95         1.04 o                         
   0   7   0         19.88         25.04         0.82 o                         
   1   7   0        111.57        111.80         2.86 o                         
   2   7   0        315.48        301.01        10.83 o                         
   3   7   0          5.21          5.88         1.29 o                         
   4   7   0        649.60        632.52        23.10 o                         
   5   7   0         60.17         58.26         1.47 o                         
   6   7   0        991.99       1023.42        24.86 o                         
   7   7   0         45.02         44.41         1.39 o                         
   8   7   0         74.76         69.85         2.46 o                         
  -3   8   0         20.24         16.70         1.22 o                         
  -2   8   0        427.80        446.69        20.16 o                         
  -1   8   0        628.03        656.24        36.14 o                         
   0   8   0        360.84        353.19         7.36 o                         
   1   8   0         12.66         10.11         1.61 o                         
   2   8   0         41.49         46.88         2.74 o                         
   3   8   0        115.44        111.92         5.11 o                         
   4   8   0          5.48          1.80         1.01 o                         
   5   8   0        161.77        156.21         7.36 o                         
   6   8   0         91.71         90.29         2.52 o                         
   7   8   0        200.98        210.12         6.10 o                         
  -1   9   0          0.69         -0.44         0.83 o                         
   0   9   0        110.50        125.40         3.63 o                         
   1   9   0         60.61         66.39         4.22 o                         
   2   9   0        238.75        237.00        11.60 o                         
   3   9   0         27.45         23.19         2.04 o                         
   4   9   0          3.81          4.93         1.31 o                         
   5   9   0          2.02          5.55         2.02 o                         
   6   9   0         36.89         29.59         2.76 o                         
   2  10   0          0.84          3.44         1.88 o                         
   3  10   0        128.58        126.70         7.29 o                         
  -6  -9   1         35.69         36.13         3.40 o                         
  -5  -9   1        172.08        158.57         9.05 o                         
  -4  -9   1        410.31        392.68        20.07 o                         
  -3  -9   1          2.20          0.45         1.11 o                         
  -2  -9   1          7.10         11.26         1.58 o                         
  -1  -9   1          8.77          6.38         1.46 o                         
   0  -9   1         22.45         21.48         0.90 o                         
   1  -9   1         38.86         40.38         1.58 o                         
  -7  -8   1        247.60        250.56        10.35 o                         
  -6  -8   1         82.21         89.25         3.79 o                         
  -5  -8   1        354.70        353.35        14.39 o                         
  -4  -8   1          1.71          3.33         1.31 o                         
  -3  -8   1         77.28         75.51         3.99 o                         
  -2  -8   1         72.48         86.09         4.59 o                         
  -1  -8   1        172.98        172.66         7.43 o                         
   0  -8   1          0.00          0.75         0.52 o                         
   1  -8   1          4.46          3.75         0.46 o                         
   2  -8   1          2.49          3.83         0.91 o                         
   3  -8   1          7.54          5.25         0.65 o                         
  -8  -7   1          0.53          0.52         0.57 o                         
  -7  -7   1         67.75         63.72         2.19 o                         
  -6  -7   1        256.10        243.93         4.92 o                         
  -5  -7   1          4.91          3.57         0.79 o                         
  -4  -7   1        975.73       1041.20        34.57 o                         
  -3  -7   1        147.04        140.44         5.86 o                         
  -2  -7   1        795.74        788.92        27.45 o                         
  -1  -7   1         19.37         19.62         0.56 o                         
   0  -7   1        203.50        184.01         4.33 o                         
   1  -7   1        249.82        255.46         8.61 o                         
   2  -7   1        113.08        108.74         3.61 o                         
   3  -7   1         26.73         28.66         1.56 o                         
   4  -7   1         23.82         19.62         1.45 o                         
  -8  -6   1          1.18          0.80         0.54 o                         
  -7  -6   1        316.55        325.58         7.49 o                         
  -6  -6   1         67.26         66.35         1.77 o                         
  -5  -6   1         21.29         18.00         0.92 o                         
  -4  -6   1        134.55        133.89         2.57 o                         
  -2  -6   1          3.04          2.91         1.05 o                         
  -1  -6   1        465.45        463.06        11.01 o                         
   0  -6   1          1.08          2.30         0.31 o                         
   1  -6   1         15.98         10.85         1.72 o                         
   2  -6   1        474.34        468.33        11.61 o                         
   3  -6   1          4.78          5.29         1.11 o                         
   4  -6   1        275.12        304.72         8.86 o                         
   5  -6   1          0.57          1.29         0.89 o                         
  -8  -5   1         66.16         65.29         6.08 o                         
  -7  -5   1        102.98        101.68         4.12 o                         
  -6  -5   1        853.86        865.98        17.11 o                         
  -5  -5   1        115.93        121.49         2.38 o                         
  -4  -5   1       1191.14       1162.04        18.87 o                         
  -3  -5   1        232.62        236.10         4.24 o                         
  -2  -5   1        570.86        635.79        21.38 o                         
  -1  -5   1         68.59         83.92         2.58 o                         
   0  -5   1        846.52        896.83        20.82 o                         
   1  -5   1        740.85        765.34        17.62 o                         
   2  -5   1         11.69         11.29         2.07 o                         
   3  -5   1         33.56         37.72         1.46 o                         
   4  -5   1         21.04         21.73         1.40 o                         
   5  -5   1        253.88        258.52         8.17 o                         
   6  -5   1         42.93         37.15         2.18 o                         
  -9  -4   1          5.92          5.10         2.05 o                         
  -8  -4   1          2.38          1.63         0.61 o                         
  -7  -4   1         24.19         27.28         1.09 o                         
  -6  -4   1         31.63         34.70         1.27 o                         
  -5  -4   1        439.58        503.74        12.77 o                         
  -4  -4   1        302.36        306.25         5.32 o                         
  -3  -4   1        215.15        234.75         4.26 o                         
  -2  -4   1         13.90         26.23         1.88 o                         
  -1  -4   1        724.19        677.41        22.06 o                         
   0  -4   1        842.26        847.96        15.79 o                         
   1  -4   1        391.67        406.38         9.55 o                         
   2  -4   1        331.69        344.44         8.52 o                         
   3  -4   1         28.84         29.91         1.87 o                         
   4  -4   1         35.87         38.88         1.63 o                         
   5  -4   1          2.16          2.55         1.00 o                         
   6  -4   1          0.09         -0.26         0.74 o                         
   7  -4   1         16.33         10.86         1.29 o                         
  -9  -3   1         26.48         22.43         2.52 o                         
  -8  -3   1        232.50        224.03         5.70 o                         
  -7  -3   1        187.13        184.38         4.85 o                         
  -6  -3   1       1248.30       1261.39        41.01 o                         
  -5  -3   1          0.83          1.58         0.41 o                         
  -4  -3   1        270.10        339.99         6.75 o                         
  -3  -3   1        133.28        154.74         3.00 o                         
  -2  -3   1       1684.07       1563.74        35.56 o                         
  -1  -3   1         21.92         26.06         1.08 o                         
   0  -3   1        149.87        116.28         2.72 o                         
   1  -3   1        526.82        574.12        13.37 o                         
   2  -3   1        468.30        506.66        11.90 o                         
   4  -3   1        212.41        227.82         6.15 o                         
   5  -3   1         87.04         97.02         3.48 o                         
   6  -3   1          3.68          4.92         1.41 o                         
   7  -3   1         13.00         12.02         1.22 o                         
  -9  -2   1         25.36         19.48         1.30 o                         
  -8  -2   1         56.91         56.10         2.02 o                         
  -7  -2   1        354.28        359.14         7.84 o                         
  -6  -2   1        360.01        348.58         7.15 o                         
  -5  -2   1       1103.15       1227.98        23.03 o                         
  -4  -2   1        608.53        626.83        12.05 o                         
  -1  -2   1       1182.08       1137.31        25.97 o                         
   1  -2   1         22.75         22.87         2.07 o                         
   2  -2   1       1086.48       1016.92        23.50 o                         
   3  -2   1        309.06        303.20         7.75 o                         
   4  -2   1          3.59          3.57         0.74 o                         
   5  -2   1        174.73        178.11         4.76 o                         
   6  -2   1        501.72        530.44        13.99 o                         
   7  -2   1         65.91         53.06         4.39 o                         
   8  -2   1          4.58          2.57         0.95 o                         
  -9  -1   1         73.70         73.73         3.41 o                         
  -8  -1   1         11.43         12.36         0.95 o                         
  -7  -1   1          5.35          3.64         0.98 o                         
  -6  -1   1        234.03        245.92         5.12 o                         
  -5  -1   1        199.00        207.49         4.23 o                         
  -4  -1   1        382.29        445.68         8.64 o                         
  -3  -1   1          0.13          2.56         0.38 o                         
  -2  -1   1        642.13        608.94        11.82 o                         
   1  -1   1        398.65        388.67         9.11 o                         
   2  -1   1        726.41        705.65        16.47 o                         
   3  -1   1        384.31        363.01         9.02 o                         
   4  -1   1        107.22        104.01         2.84 o                         
   5  -1   1         80.48         78.57         2.46 o                         
   6  -1   1          1.52          1.54         0.89 o                         
   7  -1   1        210.96        226.08         7.19 o                         
   8  -1   1        128.03        129.85         4.39 o                         
  -8   0   1         74.44         61.34         2.41 o                         
  -7   0   1        759.29        823.73        17.25 o                         
  -6   0   1        220.05        233.16         6.10 o                         
  -5   0   1        448.36        443.71        10.66 o                         
  -4   0   1        233.85        210.08         5.18 o                         
  -3   0   1       1132.95       1077.92        24.74 o                         
  -2   0   1        200.88        146.20         3.87 o                         
  -1   0   1        208.43        195.42         4.83 o                         
   3   0   1        256.02        256.84         6.52 o                         
   4   0   1       1999.83       1927.79        63.07 o                         
   5   0   1        913.99        966.59        21.87 o                         
   6   0   1         95.36         84.12         2.68 o                         
   7   0   1         65.52         61.70         1.90 o                         
   8   0   1         12.24         16.41         0.98 o                         
  -8   1   1         64.15         58.09         3.20 o                         
  -7   1   1          8.25          8.49         2.01 o                         
  -6   1   1         59.28         58.94         2.32 o                         
  -5   1   1        745.93        794.14        18.18 o                         
  -4   1   1         36.88         44.11         1.58 o                         
  -3   1   1        279.81        235.68         6.15 o                         
  -2   1   1       2067.99       1849.81        41.88 o                         
  -1   1   1         98.32         85.38         2.23 o                         
   2   1   1         16.29         18.67         0.84 o                         
   3   1   1        442.91        410.84         7.94 o                         
   5   1   1        700.55        743.18        14.30 o                         
   6   1   1         80.07         79.63         2.04 o                         
   7   1   1        188.68        196.79         4.58 o                         
   8   1   1         21.64         20.35         3.02 o                         
   9   1   1          0.06          0.16         0.69 o                         
  -8   2   1         33.38         35.29         2.38 o                         
  -7   2   1         57.10         56.69         4.39 o                         
  -6   2   1         28.19         29.17         1.48 o                         
  -5   2   1        635.10        668.11        15.81 o                         
  -4   2   1        729.14        772.50        17.70 o                         
  -3   2   1        728.28        790.59        18.26 o                         
  -1   2   1        544.37        531.83        12.85 o                         
   1   2   1        124.25         91.29         3.15 o                         
   2   2   1        175.94        159.99         2.74 o                         
   3   2   1        937.18        992.05        16.00 o                         
   5   2   1       1218.77       1262.04        23.21 o                         
   6   2   1        215.86        229.03         4.80 o                         
   7   2   1        147.77        141.55         3.41 o                         
   8   2   1          8.38         12.88         3.24 o                         
   9   2   1          0.92          1.66         1.93 o                         
  -7   3   1        186.52        171.12         7.18 o                         
  -6   3   1         76.87         91.96         3.35 o                         
  -5   3   1         74.29         66.63         2.34 o                         
  -4   3   1          5.97          5.11         1.45 o                         
  -3   3   1        810.17        846.32        19.38 o                         
  -2   3   1        592.81        561.73        13.32 o                         
  -1   3   1        528.93        510.32        12.13 o                         
   0   3   1          3.91          1.85         0.59 o                         
   1   3   1         16.76         26.53         0.67 o                         
   2   3   1       1373.72       1382.17        44.21 o                         
   3   3   1       1802.35       1884.24        42.46 o                         
   4   3   1       1136.19       1061.08        17.36 o                         
   5   3   1        472.55        439.50         8.71 o                         
   6   3   1          0.19          2.31         0.43 o                         
   7   3   1         54.23         55.93         1.71 o                         
   8   3   1         12.20         16.09         1.03 o                         
   9   3   1        153.62        150.53         4.94 o                         
  -7   4   1          0.04         -1.94         1.94 o                         
  -6   4   1         76.42         83.46         5.16 o                         
  -5   4   1          1.73          2.48         1.16 o                         
  -4   4   1        701.89        702.66        18.73 o                         
  -3   4   1          6.11          5.37         0.73 o                         
  -2   4   1        108.24        124.28         3.55 o                         
  -1   4   1       1090.03       1031.34        33.65 o                         
   0   4   1        603.74        681.85        15.76 o                         
   1   4   1         22.32         34.31         1.24 o                         
   2   4   1        139.26        163.06         6.17 o                         
   3   4   1          9.66          6.95         0.39 o                         
   4   4   1          7.73          8.31         0.40 o                         
   5   4   1       1014.56        960.36        15.73 o                         
   6   4   1          6.53          8.06         0.60 o                         
   7   4   1         92.09         95.12         2.46 o                         
   8   4   1          4.09          6.25         0.65 o                         
   9   4   1          0.08          0.04         1.48 o                         
  -6   5   1          1.03          1.52         0.91 o                         
  -5   5   1          7.59         10.54         1.37 o                         
  -4   5   1          6.40          7.98         0.94 o                         
  -3   5   1        111.34        103.42         4.32 o                         
  -2   5   1        153.22        164.64         4.27 o                         
  -1   5   1        133.99        125.60         3.36 o                         
   0   5   1        503.97        510.34        12.23 o                         
   3   5   1        437.00        453.93        10.54 o                         
   4   5   1        200.35        213.72         4.46 o                         
   5   5   1        448.01        437.83        10.85 o                         
   6   5   1         14.47         14.72         0.88 o                         
   7   5   1        205.42        197.22         4.37 o                         
   8   5   1         60.06         56.82         1.88 o                         
   9   5   1          8.68          6.65         1.04 o                         
  -5   6   1         55.27         48.57         2.46 o                         
  -4   6   1        589.14        580.74        15.94 o                         
  -3   6   1         33.16         29.64         1.38 o                         
  -2   6   1         73.82         78.30         2.43 o                         
  -1   6   1        458.98        451.74        11.06 o                         
   0   6   1         40.29         39.91         1.26 o                         
   1   6   1        440.74        394.55         9.35 o                         
   2   6   1         17.29         11.54         1.20 o                         
   3   6   1        770.87        725.75        24.42 o                         
   4   6   1        430.92        444.34         8.62 o                         
   6   6   1         84.78         82.34         4.22 o                         
   7   6   1         35.31         31.05         2.40 o                         
   8   6   1          0.04          0.11         0.57 o                         
   9   6   1          5.02          4.17         0.67 o                         
  -4   7   1          3.15          3.39         0.77 o                         
  -3   7   1         13.72         12.95         2.79 o                         
  -2   7   1          2.77          1.66         0.50 o                         
  -1   7   1         25.31         25.48         2.34 o                         
   0   7   1         81.89         87.58         2.33 o                         
   1   7   1         72.81         69.98         1.48 o                         
   2   7   1          1.16         -0.52         0.90 o                         
   3   7   1         74.91         70.58         3.46 o                         
   4   7   1        147.29        150.81         6.36 o                         
   5   7   1          0.47          0.67         0.27 o                         
   6   7   1         22.84         26.19         2.15 o                         
   7   7   1         19.73         20.67         0.88 o                         
   8   7   1         29.03         28.08         1.72 o                         
  -3   8   1          0.09         -0.77         0.51 o                         
  -2   8   1          0.99          1.47         2.47 o                         
  -1   8   1        480.03        482.38        12.15 o                         
   0   8   1         91.83        106.07         2.59 o                         
   1   8   1        110.21        116.83         5.22 o                         
   2   8   1        116.12        125.25         5.40 o                         
   4   8   1         22.07         24.51         1.98 o                         
   5   8   1         22.30         23.25         1.99 o                         
   6   8   1        258.84        265.57         5.59 o                         
   7   8   1         52.39         45.27         1.81 o                         
  -1   9   1          2.35          2.97         0.83 o                         
   0   9   1         13.97         10.71         0.95 o                         
   1   9   1          1.98          4.98         1.97 o                         
   2   9   1        438.30        480.14        16.77 o                         
   3   9   1         11.64         11.38         1.55 o                         
   4   9   1        633.72        596.91        29.34 o                         
   5   9   1          7.00          7.43         1.45 o                         
   6   9   1        383.19        382.95        20.05 o                         
   2  10   1          6.05          5.71         1.80 o                         
   3  10   1         76.50         76.12         4.93 o                         
   4  10   1         90.75         78.29         5.42 o                         
  -5  -9   2          0.23         -1.88         1.25 o                         
  -4  -9   2        247.56        246.71        12.76 o                         
  -3  -9   2         53.43         59.30         4.08 o                         
  -2  -9   2         45.51         51.84         3.73 o                         
  -1  -9   2          4.09          3.16         1.17 o                         
   0  -9   2        114.91        118.37         4.26 o                         
  -7  -8   2          0.68          1.04         0.42 o                         
  -6  -8   2         48.62         61.75         2.00 o                         
  -5  -8   2         43.52         42.09         3.36 o                         
  -4  -8   2        130.36        145.51         7.10 o                         
  -3  -8   2         24.74         24.86         1.94 o                         
  -2  -8   2        121.89        118.49         5.13 o                         
  -1  -8   2        571.50        569.33        20.79 o                         
   0  -8   2          1.29          5.57         1.96 o                         
   1  -8   2        326.61        312.84         9.42 o                         
   2  -8   2         86.43         81.83         2.68 o                         
  -7  -7   2        176.24        173.46         5.28 o                         
  -6  -7   2        192.86        205.26         4.19 o                         
  -5  -7   2         81.30         86.98         1.98 o                         
  -4  -7   2        431.66        433.17         8.50 o                         
  -3  -7   2         66.15         69.30         3.53 o                         
  -2  -7   2        371.57        394.09        14.02 o                         
  -1  -7   2        292.99        294.94         6.06 o                         
   0  -7   2         11.72          9.78         0.53 o                         
   1  -7   2         21.39         22.69         1.23 o                         
   2  -7   2         64.85         60.05         1.82 o                         
   3  -7   2          1.71          1.65         1.28 o                         
   4  -7   2         21.44         21.51         2.11 o                         
  -8  -6   2          5.92          4.02         1.35 o                         
  -7  -6   2          0.03          0.79         0.46 o                         
  -6  -6   2          9.83         12.78         1.86 o                         
  -5  -6   2        568.40        557.70         9.66 o                         
  -4  -6   2        931.40        979.87        23.31 o                         
  -2  -6   2        361.10        361.68         7.12 o                         
  -1  -6   2        599.45        626.47        11.93 o                         
   0  -6   2         10.16         10.70         0.54 o                         
   1  -6   2        124.33        116.20         2.67 o                         
   2  -6   2         75.49         79.03         5.44 o                         
   3  -6   2         15.33         11.58         0.96 o                         
   4  -6   2          0.24          2.18         1.06 o                         
   5  -6   2          0.78          2.93         1.07 o                         
  -8  -5   2        168.54        160.50         5.05 o                         
  -7  -5   2        138.90        145.03         3.83 o                         
  -6  -5   2         72.35         64.85         1.84 o                         
  -5  -5   2         89.73         98.07         2.02 o                         
  -4  -5   2       1012.18       1006.70        19.21 o                         
  -3  -5   2       1190.59       1189.36        38.58 o                         
  -2  -5   2         15.27         11.27         0.41 o                         
  -1  -5   2         68.64         66.64         1.88 o                         
   0  -5   2        981.52        941.56        21.71 o                         
   2  -5   2        546.64        573.88        23.87 o                         
   3  -5   2         11.10         10.63         0.83 o                         
   4  -5   2        237.76        239.24         6.95 o                         
   5  -5   2         64.96         62.53         2.83 o                         
   6  -5   2          3.85          4.03         1.03 o                         
  -8  -4   2         20.47         14.08         1.03 o                         
  -7  -4   2        129.71        116.02         3.11 o                         
  -6  -4   2        212.14        212.47         4.73 o                         
  -5  -4   2        259.33        271.85         5.42 o                         
  -4  -4   2         70.62         90.90         1.86 o                         
  -3  -4   2        346.87        366.25         6.41 o                         
  -2  -4   2        145.31        184.73         3.33 o                         
  -1  -4   2         49.25         44.01         1.05 o                         
   0  -4   2       1235.28       1297.70        41.99 o                         
   1  -4   2          6.16          3.59         0.45 o                         
   2  -4   2          4.12          8.56         1.19 o                         
   3  -4   2         12.39          7.61         1.23 o                         
   4  -4   2          1.65          3.48         0.72 o                         
   5  -4   2         25.70         27.58         1.41 o                         
   6  -4   2        141.12        128.09         5.32 o                         
  -9  -3   2         30.60         34.98         1.80 o                         
  -8  -3   2        156.47        134.27         4.37 o                         
  -7  -3   2          9.61          3.93         0.72 o                         
  -6  -3   2         12.77         10.21         0.67 o                         
  -5  -3   2          4.36          5.05         0.53 o                         
  -4  -3   2        270.28        240.05         5.05 o                         
  -2  -3   2         77.03         56.18         1.60 o                         
  -1  -3   2       1518.93       1507.91        48.47 o                         
   0  -3   2        641.36        645.94        12.29 o                         
   1  -3   2        142.54        128.56         2.64 o                         
   2  -3   2         31.61         17.87         0.87 o                         
   3  -3   2         34.06         41.27         2.62 o                         
   4  -3   2         23.17         23.74         1.95 o                         
   5  -3   2         84.15         72.83         2.56 o                         
   6  -3   2         15.24         10.19         1.19 o                         
   7  -3   2          0.24         -1.02         0.92 o                         
  -9  -2   2          0.22         -1.15         0.90 o                         
  -8  -2   2         23.75         24.37         1.19 o                         
  -7  -2   2         39.77         39.16         1.39 o                         
  -6  -2   2         30.38         28.51         1.03 o                         
  -5  -2   2         30.89         31.89         1.22 o                         
  -4  -2   2       1475.35       1651.01        30.53 o                         
  -3  -2   2        257.82        302.76         6.68 o                         
  -1  -2   2        468.28        385.59         6.63 o                         
   0  -2   2        683.74        770.68        12.48 o                         
   1  -2   2         16.59         11.81         0.42 o                         
   3  -2   2       1179.75       1219.92        27.60 o                         
   4  -2   2        172.72        187.35         5.80 o                         
   5  -2   2         91.02         85.40         4.63 o                         
   6  -2   2         81.53         88.06         3.16 o                         
   7  -2   2          4.81          5.76         1.62 o                         
   8  -2   2        159.17        135.24         4.73 o                         
  -8  -1   2        103.24        105.64         3.60 o                         
  -7  -1   2          2.48          1.60         0.54 o                         
  -6  -1   2         58.94         57.44         1.75 o                         
  -5  -1   2        258.89        253.24         6.28 o                         
  -3  -1   2          1.12          4.14         0.50 o                         
  -1  -1   2         60.61         73.28         1.39 o                         
   3  -1   2         55.71         48.32         1.53 o                         
   4  -1   2        472.42        462.67        17.87 o                         
   5  -1   2          0.03          0.14         1.03 o                         
   6  -1   2         15.24         13.50         2.48 o                         
   7  -1   2        416.23        430.02        10.07 o                         
   8  -1   2        201.99        206.38        11.80 o                         
  -8   0   2         26.50         28.66         2.17 o                         
  -7   0   2          7.93          6.79         1.18 o                         
  -6   0   2        267.05        287.42         7.54 o                         
  -5   0   2          1.80          2.36         0.62 o                         
  -4   0   2        796.19        806.45        18.44 o                         
  -3   0   2        283.58        272.00         6.79 o                         
  -1   0   2       1305.16       1212.62        39.36 o                         
   3   0   2        270.74        270.65         5.34 o                         
   4   0   2         16.06         18.54         1.43 o                         
   5   0   2        198.65        202.66         4.34 o                         
   6   0   2        156.64        152.63         3.58 o                         
   7   0   2        130.18        119.22         2.94 o                         
   8   0   2          0.01         -0.11         0.55 o                         
  -8   1   2          0.53         -1.40         0.93 o                         
  -7   1   2        241.73        248.84         7.81 o                         
  -6   1   2        589.55        572.33        14.54 o                         
  -5   1   2        169.48        188.16         4.91 o                         
  -4   1   2         37.95         36.18         1.35 o                         
  -3   1   2       1213.51       1246.27        28.78 o                         
  -2   1   2        296.29        238.37         6.04 o                         
   2   1   2        140.27        147.11         3.05 o                         
   3   1   2       1242.24       1154.11        18.67 o                         
   4   1   2        287.33        284.82         6.59 o                         
   5   1   2          5.09          3.79         0.57 o                         
   6   1   2         99.45        111.27         2.55 o                         
   7   1   2         65.03         69.15         2.24 o                         
   8   1   2         70.13         72.46         3.23 o                         
   9   1   2          2.47          1.35         0.69 o                         
  -8   2   2          0.48         -0.56         1.24 o                         
  -7   2   2         48.81         44.96         2.91 o                         
  -6   2   2        282.40        307.09         8.90 o                         
  -5   2   2          0.92          1.50         0.83 o                         
  -4   2   2       1354.64       1351.26        42.85 o                         
  -3   2   2        401.44        400.90         9.67 o                         
  -2   2   2         74.33         85.27         2.83 o                         
   0   2   2        760.02        813.58        26.87 o                         
   3   2   2        111.33        119.43         2.57 o                         
   4   2   2          3.99          5.24         0.77 o                         
   5   2   2        901.41        902.22        16.75 o                         
   6   2   2          2.36          2.87         0.54 o                         
   7   2   2        259.06        266.49         5.69 o                         
   8   2   2          1.86          1.06         0.56 o                         
   9   2   2         22.24         22.06         3.43 o                         
  -7   3   2         58.18         62.15         3.30 o                         
  -6   3   2          7.96          7.42         1.00 o                         
  -5   3   2        191.23        200.34         5.71 o                         
  -4   3   2         95.22         93.81         5.78 o                         
  -3   3   2        257.44        238.19         6.28 o                         
  -2   3   2        318.68        370.16         8.97 o                         
  -1   3   2       1847.95       1655.85        55.10 o                         
   0   3   2          9.75         13.91         0.56 o                         
   1   3   2        105.75         95.51         2.42 o                         
   2   3   2       2043.00       2019.85        64.03 o                         
   4   3   2        689.82        708.13        11.52 o                         
   5   3   2         19.56         15.10         0.58 o                         
   6   3   2        134.06        124.25         2.69 o                         
   7   3   2          4.33          1.98         0.85 o                         
   8   3   2        666.24        664.18        14.48 o                         
   9   3   2         19.01         16.01         1.71 o                         
  -6   4   2          4.35          1.09         1.11 o                         
  -5   4   2          0.05         -1.01         0.67 o                         
  -4   4   2         22.41         23.28         1.81 o                         
  -3   4   2          0.53          1.39         1.06 o                         
  -2   4   2       1302.51       1343.37        30.97 o                         
  -1   4   2       1498.62       1415.41        33.04 o                         
   0   4   2       1270.60       1269.76        28.92 o                         
   1   4   2        685.36        773.12        25.21 o                         
   3   4   2        151.95        187.73         3.67 o                         
   4   4   2        145.50        151.50         3.24 o                         
   5   4   2        150.48        138.15         2.64 o                         
   6   4   2         19.96         21.75         0.76 o                         
   7   4   2        498.06        511.30        10.39 o                         
   8   4   2         25.44         23.92         1.14 o                         
   9   4   2         21.03         24.34         1.26 o                         
  -6   5   2          3.52          2.29         0.94 o                         
  -5   5   2          9.41          8.10         1.03 o                         
  -4   5   2         50.14         53.24         2.83 o                         
  -3   5   2        486.91        495.05        12.32 o                         
  -2   5   2        262.21        270.22         6.77 o                         
  -1   5   2        327.46        341.06        10.77 o                         
   0   5   2        144.73        133.18         4.21 o                         
   1   5   2        244.99        270.56         9.10 o                         
   3   5   2        213.98        218.01         5.22 o                         
   4   5   2         11.23         12.50         0.53 o                         
   5   5   2          6.38          4.80         0.43 o                         
   6   5   2        809.83        847.02        14.29 o                         
   7   5   2        397.86        411.84         7.51 o                         
   8   5   2        271.12        269.64         6.51 o                         
   9   5   2         13.18         13.18         0.96 o                         
  -5   6   2         24.45         17.40         2.11 o                         
  -4   6   2        814.78        895.12        31.71 o                         
  -3   6   2        226.38        256.91         6.54 o                         
  -2   6   2        342.73        344.86         8.65 o                         
  -1   6   2        202.88        211.56         5.45 o                         
   0   6   2        841.50        792.45        18.63 o                         
   1   6   2        234.18        219.22         5.23 o                         
   2   6   2        608.13        611.67        20.09 o                         
   3   6   2         55.33         55.55         2.81 o                         
   4   6   2         60.30         60.23         1.43 o                         
   6   6   2         19.39         18.15         1.03 o                         
   7   6   2        451.09        484.68        10.20 o                         
   8   6   2         16.36         18.75         1.00 o                         
   9   6   2        205.20        198.02         6.34 o                         
  -4   7   2          0.69          1.36         1.20 o                         
  -3   7   2        140.09        146.43         4.63 o                         
  -2   7   2          7.21          7.36         0.88 o                         
  -1   7   2        221.50        219.20         5.79 o                         
   0   7   2          6.80          6.32         0.76 o                         
   1   7   2         36.30         37.06         1.07 o                         
   2   7   2         35.18         29.98         2.13 o                         
   3   7   2        343.77        313.39        11.67 o                         
   4   7   2        127.63        126.70         5.43 o                         
   5   7   2         23.95         25.18         0.71 o                         
   6   7   2        504.81        517.96        10.68 o                         
   7   7   2        313.21        326.52         7.19 o                         
   8   7   2          0.19          0.77         1.33 o                         
  -3   8   2         19.72         18.89         1.80 o                         
  -2   8   2        194.98        202.04         7.10 o                         
  -1   8   2        142.88        152.84        10.75 o                         
   0   8   2        889.70        867.16        28.78 o                         
   1   8   2        218.46        206.01         4.06 o                         
   2   8   2          0.19          1.53         1.46 o                         
   3   8   2          0.10          2.33         1.08 o                         
   4   8   2         10.35         13.19         1.54 o                         
   5   8   2         89.60         98.17         5.13 o                         
   6   8   2         31.09         30.88         0.86 o                         
   7   8   2         10.74         10.25         0.60 o                         
   8   8   2         82.59         77.89         4.09 o                         
  -1   9   2          0.18          0.17         0.31 o                         
   0   9   2          0.63          0.35         0.84 o                         
   1   9   2        134.21        139.61         7.37 o                         
   2   9   2         81.49         99.69         4.82 o                         
   3   9   2          4.51          4.57         1.48 o                         
   4   9   2          0.44         -1.39         1.62 o                         
   5   9   2        129.66        123.28         7.32 o                         
   6   9   2        234.26        227.67        12.08 o                         
   7   9   2        124.66        133.01         7.33 o                         
   1  10   2         96.01         81.77         5.32 o                         
   2  10   2         32.28         28.95         2.85 o                         
   3  10   2        106.85        101.23         5.81 o                         
   4  10   2        187.24        177.34         9.72 o                         
   5  10   2          9.44          6.41         1.73 o                         
  -4  -9   3          9.25         14.51         1.80 o                         
  -3  -9   3        167.17        155.48         9.10 o                         
  -2  -9   3        124.48        115.56         6.83 o                         
  -1  -9   3         39.85         38.69         2.58 o                         
   0  -9   3          0.78          0.97         0.52 o                         
  -6  -8   3        108.25        101.70         3.21 o                         
  -5  -8   3        382.16        410.00        14.55 o                         
  -4  -8   3        296.59        318.20        15.96 o                         
  -3  -8   3        193.00        188.16         8.88 o                         
  -2  -8   3         90.29         68.32         4.28 o                         
  -1  -8   3         69.03         74.29         1.90 o                         
   0  -8   3         81.48         75.21         2.67 o                         
   1  -8   3         19.58         17.93         1.91 o                         
   2  -8   3         33.27         38.97         3.20 o                         
  -7  -7   3         17.17         17.23         0.93 o                         
  -6  -7   3        251.50        244.31         6.99 o                         
  -5  -7   3        175.45        188.81         5.85 o                         
  -4  -7   3         79.35         81.32         4.79 o                         
  -3  -7   3        176.68        185.72         5.89 o                         
  -2  -7   3        947.34        959.66        33.92 o                         
  -1  -7   3          1.94          1.97         0.32 o                         
   0  -7   3         23.38         24.16         0.85 o                         
   1  -7   3         10.18         11.33         1.38 o                         
   2  -7   3        136.23        119.48         3.07 o                         
   3  -7   3        219.93        239.87         6.68 o                         
  -8  -6   3         10.27          8.33         0.78 o                         
  -7  -6   3          0.10         -0.75         0.50 o                         
  -6  -6   3          6.71          8.26         0.94 o                         
  -5  -6   3        121.62        118.62         2.82 o                         
  -4  -6   3         70.97         74.40         4.08 o                         
  -3  -6   3         20.50         17.70         0.60 o                         
  -2  -6   3          2.52          4.41         1.04 o                         
  -1  -6   3        614.49        615.32        11.88 o                         
   0  -6   3        441.08        468.75         9.10 o                         
   1  -6   3         36.53         34.99         1.07 o                         
   2  -6   3        320.48        331.42         7.02 o                         
   3  -6   3         41.36         42.83         1.61 o                         
   4  -6   3          2.32          2.69         1.13 o                         
   5  -6   3         20.93         19.60         1.16 o                         
  -8  -5   3        410.76        404.91        11.79 o                         
  -7  -5   3         11.91          9.95         0.71 o                         
  -6  -5   3        860.08        858.20        21.12 o                         
  -5  -5   3         13.77         12.18         0.65 o                         
  -4  -5   3       1317.80       1374.58        47.55 o                         
  -3  -5   3       1037.36       1054.01        20.01 o                         
  -2  -5   3        403.19        395.38         6.92 o                         
  -1  -5   3        134.17        148.91         3.19 o                         
   0  -5   3        818.13        841.57        15.92 o                         
   1  -5   3        649.18        679.20        12.93 o                         
   2  -5   3         81.15         97.39         2.95 o                         
   3  -5   3        313.03        326.09         7.03 o                         
   4  -5   3         13.02         13.42         1.03 o                         
   5  -5   3         21.87         19.56         2.34 o                         
   6  -5   3         12.62          9.82         1.40 o                         
  -8  -4   3          4.77          3.20         1.50 o                         
  -7  -4   3         77.74         72.57         2.17 o                         
  -6  -4   3          3.22          5.33         0.87 o                         
  -5  -4   3        613.84        637.91        12.75 o                         
  -4  -4   3          8.84          6.71         0.53 o                         
  -3  -4   3        326.61        397.97        10.88 o                         
  -2  -4   3        769.83        744.07        14.26 o                         
  -1  -4   3        181.00        167.69         2.96 o                         
   0  -4   3        428.40        442.96         8.62 o                         
   1  -4   3        122.87        120.25         2.53 o                         
   2  -4   3        559.34        563.95        10.76 o                         
   3  -4   3         23.05         18.35         1.00 o                         
   4  -4   3        193.08        202.84        10.50 o                         
   5  -4   3         34.76         35.45         1.66 o                         
   6  -4   3          0.17         -0.15         1.75 o                         
  -8  -3   3        360.63        350.36        11.85 o                         
  -7  -3   3         90.32         87.32         2.73 o                         
  -6  -3   3          4.17          3.55         0.56 o                         
  -5  -3   3         78.87         79.92         1.94 o                         
  -4  -3   3        475.93        424.56         8.35 o                         
  -3  -3   3          0.17          1.16         0.34 o                         
  -2  -3   3        545.93        507.95        11.48 o                         
  -1  -3   3         33.51         41.24         1.02 o                         
   0  -3   3        510.06        485.73         7.98 o                         
   2  -3   3         16.08         19.68         0.67 o                         
   3  -3   3          1.10          1.04         0.54 o                         
   4  -3   3        455.70        489.75        12.07 o                         
   5  -3   3         86.04        100.55        12.53 o                         
   6  -3   3         27.79         25.53         1.40 o                         
   7  -3   3         20.84         17.49         3.49 o                         
  -8  -2   3        216.60        218.79         6.76 o                         
  -7  -2   3         68.16         64.56         1.99 o                         
  -6  -2   3         21.04         21.38         0.90 o                         
  -5  -2   3       1018.13        999.82        18.87 o                         
  -4  -2   3        324.73        366.33         7.34 o                         
  -2  -2   3         67.40         61.07         1.32 o                         
  -1  -2   3       1422.88       1318.39        30.67 o                         
   1  -2   3         33.21         32.33         0.86 o                         
   2  -2   3         12.25         17.42         0.79 o                         
   3  -2   3        699.05        727.50        16.62 o                         
   4  -2   3        164.98        153.96         4.75 o                         
   5  -2   3         53.04         63.11         2.77 o                         
   6  -2   3        243.99        255.36         7.45 o                         
   7  -2   3         26.97         26.49         1.17 o                         
   8  -2   3          2.24          1.52         1.73 o                         
  -8  -1   3        229.02        213.23         6.68 o                         
  -7  -1   3          0.36          0.48         1.80 o                         
  -6  -1   3        154.34        154.40         3.50 o                         
  -5  -1   3        314.03        321.30         8.32 o                         
  -4  -1   3          4.64          0.01         0.88 o                         
  -3  -1   3        357.95        361.59        10.64 o                         
  -2  -1   3          0.06          2.75         1.50 o                         
   0  -1   3         97.14         80.07         1.77 o                         
   1  -1   3       1774.24       1794.22        56.86 o                         
   2  -1   3        576.85        516.43        12.01 o                         
   3  -1   3        153.18        169.48         4.28 o                         
   4  -1   3        339.11        350.39         8.26 o                         
   5  -1   3         36.55         40.57         1.20 o                         
   6  -1   3          0.17          0.87         0.69 o                         
   7  -1   3         17.73         17.24         1.64 o                         
   8  -1   3         49.40         58.96         5.01 o                         
  -8   0   3         40.81         44.65         2.11 o                         
  -7   0   3        423.18        444.06        12.36 o                         
  -6   0   3          1.93          2.52         0.86 o                         
  -5   0   3        116.54        121.71         3.70 o                         
  -4   0   3        256.46        240.44         9.70 o                         
  -3   0   3        215.43        227.28         5.71 o                         
  -2   0   3       1766.91       1655.85        53.66 o                         
  -1   0   3         34.40         18.98         0.69 o                         
   3   0   3         45.19         45.73         1.55 o                         
   4   0   3        363.14        378.22         7.48 o                         
   5   0   3        308.29        332.79         6.83 o                         
   6   0   3        204.36        219.80        10.21 o                         
   7   0   3          1.17          2.12         0.42 o                         
   8   0   3        110.38        103.61         3.36 o                         
  -8   1   3          2.93          3.85         1.86 o                         
  -7   1   3        727.75        770.02        20.88 o                         
  -6   1   3        334.77        341.53         9.30 o                         
  -5   1   3          2.97          4.55         0.89 o                         
  -4   1   3       3014.44       3011.84        94.34 o                         
  -3   1   3        253.85        256.12         6.39 o                         
  -2   1   3        115.69        109.55         4.13 o                         
  -1   1   3       2267.50       2045.33        65.50 o                         
   2   1   3       1007.06        982.29        22.68 o                         
   3   1   3        857.77        868.58        19.87 o                         
   4   1   3         32.21         37.48         1.92 o                         
   6   1   3          0.35          0.21         0.48 o                         
   7   1   3        300.57        329.95         7.04 o                         
   8   1   3        102.72         99.83         2.92 o                         
   9   1   3          0.02          1.55         0.59 o                         
  -7   2   3        112.32        106.97         6.73 o                         
  -6   2   3         12.05         11.05         1.16 o                         
  -5   2   3        121.11        122.45         4.57 o                         
  -4   2   3         28.37         19.77         4.17 o                         
  -3   2   3          4.39          9.73         0.75 o                         
  -2   2   3       1032.37        975.71        22.75 o                         
   0   2   3        551.04        555.10        10.82 o                         
   1   2   3        501.03        509.66        12.20 o                         
   4   2   3        308.59        309.23         5.26 o                         
   5   2   3          7.51         10.37         0.61 o                         
   6   2   3        399.75        436.90         8.56 o                         
   7   2   3         75.76         65.84         2.65 o                         
   8   2   3         17.69         17.68         0.99 o                         
   9   2   3         39.18         43.58         2.47 o                         
  -7   3   3         20.07         16.54         2.04 o                         
  -6   3   3        149.96        140.50         5.86 o                         
  -5   3   3         43.30         45.38         1.95 o                         
  -4   3   3         52.43         54.19         2.05 o                         
  -3   3   3        336.73        401.10         9.91 o                         
  -2   3   3        190.02        217.48         5.59 o                         
   0   3   3        930.92        996.96        23.39 o                         
   4   3   3         29.95         22.27         1.09 o                         
   5   3   3         78.77         75.48         1.55 o                         
   6   3   3        132.98        144.43         3.14 o                         
   7   3   3        211.74        225.01         4.93 o                         
   8   3   3          0.52          0.42         0.55 o                         
   9   3   3          0.01          1.44         0.60 o                         
  -6   4   3        196.33        191.75         7.48 o                         
  -5   4   3          4.33          4.99         1.06 o                         
  -4   4   3          1.41          2.10         0.62 o                         
  -3   4   3        732.64        725.79        16.82 o                         
  -2   4   3        593.15        565.78        13.76 o                         
  -1   4   3        238.62        242.38         6.60 o                         
   0   4   3        114.57        116.20         3.14 o                         
   1   4   3        351.60        386.18        13.19 o                         
   3   4   3        959.62        805.68        15.02 o                         
   4   4   3        228.60        219.70         5.48 o                         
   5   4   3         25.40         34.42         1.02 o                         
   6   4   3        689.50        733.32        12.29 o                         
   7   4   3         10.43          8.97         0.76 o                         
   8   4   3        142.42        138.63         3.54 o                         
   9   4   3          5.01          4.02         0.85 o                         
  -6   5   3          5.56          4.68         1.17 o                         
  -5   5   3         10.52          7.12         0.91 o                         
  -4   5   3         73.26         57.96         2.03 o                         
  -3   5   3        185.91        194.83         5.34 o                         
  -2   5   3        165.29        163.98         4.52 o                         
  -1   5   3        729.67        711.08        16.98 o                         
   0   5   3       1278.72       1239.83        41.04 o                         
   1   5   3         44.50         52.61         1.45 o                         
   2   5   3        155.21        161.56         3.89 o                         
   4   5   3         35.70         38.54         1.04 o                         
   5   5   3          5.20          6.31         0.46 o                         
   6   5   3        138.00        146.74         3.39 o                         
   7   5   3          6.92          7.29         0.68 o                         
   8   5   3         45.21         39.45         1.42 o                         
   9   5   3         24.44         23.87         1.22 o                         
  -5   6   3         52.76         41.07         2.27 o                         
  -4   6   3        167.04        172.36         5.57 o                         
  -3   6   3        110.14        115.81         3.62 o                         
  -2   6   3        131.41        129.83         6.39 o                         
  -1   6   3        304.85        294.52         7.50 o                         
   0   6   3        356.29        343.87         8.41 o                         
   1   6   3        844.08        859.90        20.03 o                         
   2   6   3         25.81         22.96         0.56 o                         
   4   6   3        791.62        755.52        14.18 o                         
   5   6   3        437.80        433.95         8.65 o                         
   6   6   3        218.37        219.01         6.51 o                         
   7   6   3       1067.83       1126.46        39.52 o                         
   8   6   3          3.74          5.63         1.57 o                         
   9   6   3         18.14         20.26         1.31 o                         
  -4   7   3         43.80         45.74         4.98 o                         
  -3   7   3        218.11        203.55         6.88 o                         
  -2   7   3         83.48         88.71         2.90 o                         
  -1   7   3        409.91        415.73        10.10 o                         
   1   7   3        196.09        206.68         5.08 o                         
   3   7   3          2.36          0.83         1.28 o                         
   4   7   3        677.69        660.36        22.09 o                         
   5   7   3         60.70         66.07         1.61 o                         
   6   7   3        264.06        265.23         5.70 o                         
   7   7   3        892.75        903.60        23.36 o                         
   8   7   3          1.06          0.89         0.71 o                         
  -3   8   3         10.09          9.83         0.96 o                         
  -2   8   3         67.53         70.37         2.83 o                         
  -1   8   3        408.26        415.15        10.60 o                         
   0   8   3         17.98         19.71         0.81 o                         
   2   8   3        188.88        176.87         7.20 o                         
   3   8   3          0.80          3.06         1.11 o                         
   4   8   3        197.22        203.65         8.07 o                         
   5   8   3        250.52        238.09         9.99 o                         
   6   8   3          1.58          1.63         0.24 o                         
   7   8   3         21.12         17.70         0.97 o                         
   8   8   3         10.06          9.22         0.69 o                         
  -1   9   3         69.14         71.93         3.90 o                         
   0   9   3        164.60        177.34         5.80 o                         
   2   9   3        368.91        375.15        14.14 o                         
   3   9   3         35.93         33.42         2.38 o                         
   4   9   3        301.02        340.20        14.12 o                         
   5   9   3        288.38        249.12        13.38 o                         
   6   9   3        121.17        104.57         6.02 o                         
   7   9   3         19.74         18.32         2.32 o                         
   1  10   3        122.02        111.55         6.72 o                         
   2  10   3         66.81         62.05         4.17 o                         
   3  10   3         52.90         45.04         3.72 o                         
   4  10   3         43.98         34.04         2.82 o                         
   5  10   3        102.02        116.20         6.60 o                         
  -3  -9   4          2.30          6.32         1.45 o                         
  -2  -9   4          0.17         -1.53         1.08 o                         
  -1  -9   4         15.46         13.62         0.58 o                         
  -5  -8   4         95.09         97.18         3.00 o                         
  -4  -8   4         13.94         10.46         2.16 o                         
  -3  -8   4        236.54        233.30         9.26 o                         
  -2  -8   4         34.43         39.06         1.31 o                         
  -1  -8   4         19.48         19.77         0.83 o                         
   0  -8   4         26.04         26.74         2.05 o                         
   1  -8   4        164.10        166.61         5.00 o                         
   2  -8   4         22.91         22.32         1.82 o                         
  -7  -7   4         33.89         37.41         1.51 o                         
  -6  -7   4          4.87          5.74         0.62 o                         
  -5  -7   4        203.01        193.36         4.42 o                         
  -4  -7   4        185.83        186.96         3.84 o                         
  -3  -7   4         53.58         53.48         1.47 o                         
  -1  -7   4         45.36         46.72         1.84 o                         
   0  -7   4        426.29        447.21         9.43 o                         
   1  -7   4         18.16         19.36         1.18 o                         
   2  -7   4          1.55          0.90         0.56 o                         
   3  -7   4         61.33         61.48         2.06 o                         
  -7  -6   4          8.26          9.37         0.79 o                         
  -6  -6   4          0.03          0.62         0.59 o                         
  -5  -6   4       1069.81       1153.09        38.78 o                         
  -4  -6   4          0.30          0.54         0.97 o                         
  -3  -6   4          3.30          2.73         0.31 o                         
  -2  -6   4         43.81         46.16         1.26 o                         
  -1  -6   4        829.85        844.09        20.18 o                         
   0  -6   4         77.55         82.90         2.01 o                         
   1  -6   4          7.29          7.74         0.95 o                         
   2  -6   4         86.80         88.89         2.30 o                         
   3  -6   4         42.77         38.78         1.42 o                         
   4  -6   4         55.41         61.91         3.32 o                         
  -8  -5   4          4.24          4.14         1.42 o                         
  -7  -5   4        184.06        185.38         5.57 o                         
  -6  -5   4        163.30        149.97         3.74 o                         
  -5  -5   4        221.09        224.66         4.94 o                         
  -4  -5   4         24.26         24.86         0.88 o                         
  -3  -5   4         62.64         60.51         2.22 o                         
  -2  -5   4       1185.05       1210.34        27.79 o                         
  -1  -5   4        310.93        310.51         6.17 o                         
   0  -5   4         72.03         59.91         2.63 o                         
   1  -5   4         31.07         28.00         2.60 o                         
   2  -5   4        442.47        447.37         8.75 o                         
   3  -5   4        379.76        374.30         9.27 o                         
   4  -5   4         61.36         64.30         1.81 o                         
   5  -5   4         80.39         83.58         2.84 o                         
  -8  -4   4         48.11         52.92         3.15 o                         
  -7  -4   4         23.75         17.49         1.10 o                         
  -6  -4   4         18.97         16.57         0.84 o                         
  -5  -4   4          4.86          3.40         0.52 o                         
  -4  -4   4          2.82          1.59         0.52 o                         
  -3  -4   4          1.42          2.08         0.37 o                         
  -2  -4   4        769.38        709.19        11.74 o                         
  -1  -4   4        362.92        357.10         6.21 o                         
   0  -4   4        645.44        623.62        11.90 o                         
   1  -4   4        561.90        530.07        11.98 o                         
   2  -4   4          0.73          0.16         0.62 o                         
   3  -4   4          0.72          1.52         0.64 o                         
   4  -4   4         16.70         18.87         0.82 o                         
   5  -4   4         10.28          7.20         0.85 o                         
   6  -4   4          0.34          2.88         0.96 o                         
  -8  -3   4          0.32         -0.06         0.57 o                         
  -7  -3   4         63.41         51.43         1.82 o                         
  -6  -3   4          4.17          4.04         0.59 o                         
  -5  -3   4        376.47        389.25         7.99 o                         
  -4  -3   4        782.84        711.37        14.25 o                         
  -3  -3   4        697.64        782.98        15.16 o                         
  -2  -3   4        102.94        137.94         3.04 o                         
  -1  -3   4         73.12         76.44         1.53 o                         
   0  -3   4       1074.74       1010.86        16.28 o                         
   1  -3   4         14.65         14.68         0.58 o                         
   2  -3   4         44.15         61.24         1.41 o                         
   3  -3   4         71.67         60.51         2.10 o                         
   4  -3   4        781.65        820.01        19.05 o                         
   5  -3   4         41.36         50.20         2.11 o                         
   6  -3   4         30.41         32.50         1.73 o                         
   7  -3   4          6.75          6.59         0.51 o                         
  -8  -2   4          1.13          2.29         1.68 o                         
  -7  -2   4          0.55         -0.43         0.74 o                         
  -6  -2   4         45.17         48.35         1.50 o                         
  -5  -2   4        511.06        543.40        10.51 o                         
  -3  -2   4         49.54         79.09         2.47 o                         
  -2  -2   4       1117.17       1304.92        24.24 o                         
   1  -2   4        417.15        389.90         6.58 o                         
   2  -2   4        335.37        332.41         8.12 o                         
   3  -2   4        158.58        142.30         2.88 o                         
   5  -2   4        110.74        115.00         3.44 o                         
   6  -2   4          0.49          0.59         0.31 o                         
   7  -2   4          4.04          3.81         1.09 o                         
   8  -2   4         87.81         88.39         3.00 o                         
  -8  -1   4        121.17        109.53         5.31 o                         
  -7  -1   4        231.72        248.80         6.32 o                         
  -6  -1   4        214.36        237.24         8.70 o                         
  -5  -1   4         77.71         78.73         2.56 o                         
  -4  -1   4        362.35        348.84         8.40 o                         
  -3  -1   4         24.80         29.14         1.30 o                         
  -2  -1   4       1289.10       1223.52        27.96 o                         
  -1  -1   4       1359.37       1355.16        31.21 o                         
   0  -1   4        348.26        298.14         7.39 o                         
   1  -1   4        227.20        206.39         4.16 o                         
   3  -1   4       1070.90       1129.67        26.15 o                         
   4  -1   4         76.53         91.25         2.62 o                         
   5  -1   4          2.10          4.04         0.57 o                         
   6  -1   4          7.58          7.97         0.98 o                         
   7  -1   4          0.19          0.38         0.36 o                         
   8  -1   4        101.67         92.86         3.26 o                         
  -8   0   4         65.39         64.18         2.66 o                         
  -7   0   4        494.99        492.73        14.14 o                         
  -6   0   4        902.27        934.59        22.78 o                         
  -5   0   4        119.99        117.68         6.40 o                         
  -4   0   4        698.39        621.80        19.68 o                         
  -3   0   4       1087.12       1055.66        24.21 o                         
  -2   0   4         54.42         48.96         1.57 o                         
  -1   0   4       1146.72       1113.46        25.54 o                         
   3   0   4        491.27        447.84        11.27 o                         
   4   0   4       1507.09       1486.95        46.77 o                         
   5   0   4        256.13        249.75         5.60 o                         
   6   0   4         14.74         15.38         0.69 o                         
   7   0   4         40.84         45.11         1.46 o                         
   8   0   4         12.26         10.76         1.48 o                         
  -8   1   4         29.21         26.87         2.41 o                         
  -7   1   4        128.74        128.43         4.66 o                         
  -6   1   4         13.67         19.55         1.43 o                         
  -5   1   4          0.04         -0.17         2.03 o                         
  -4   1   4        476.58        501.00        11.92 o                         
  -2   1   4        221.28        206.32         7.36 o                         
  -1   1   4        129.29        121.92         3.59 o                         
   0   1   4       1159.38       1132.07        25.91 o                         
   1   1   4        269.54        235.93         6.01 o                         
   2   1   4        103.64        102.65         2.66 o                         
   3   1   4        683.56        717.74        13.42 o                         
   4   1   4        516.91        551.00        12.70 o                         
   5   1   4        168.68        167.40         3.44 o                         
   6   1   4        691.11        748.58        16.01 o                         
   7   1   4          0.21          0.93         0.88 o                         
   8   1   4        101.25         87.95         2.67 o                         
   9   1   4         79.08         87.63         3.32 o                         
  -7   2   4          0.75          1.39         2.20 o                         
  -6   2   4          9.08          6.37         0.90 o                         
  -5   2   4        172.15        160.74         4.70 o                         
  -4   2   4         32.68         45.76         1.66 o                         
  -3   2   4        935.66        960.10        21.79 o                         
  -2   2   4        418.80        445.69        10.72 o                         
  -1   2   4        268.65        292.58         8.46 o                         
   1   2   4         59.40         45.33         1.40 o                         
   2   2   4       1122.10       1065.58        24.59 o                         
   3   2   4        846.86        770.18        14.62 o                         
   4   2   4        564.89        591.57        11.02 o                         
   5   2   4        108.28        111.54         3.52 o                         
   6   2   4         17.87         13.81         1.84 o                         
   7   2   4         78.46         78.60         2.85 o                         
   8   2   4         31.94         30.61         1.24 o                         
   9   2   4         53.91         51.65         2.05 o                         
  -7   3   4        118.95        110.80         5.08 o                         
  -6   3   4         49.95         49.66         2.28 o                         
  -5   3   4        188.98        178.44         5.43 o                         
  -4   3   4        126.54        128.31         3.77 o                         
  -3   3   4        452.40        441.37        10.75 o                         
  -2   3   4        133.06        148.52         3.96 o                         
  -1   3   4         80.17         65.17         2.00 o                         
   0   3   4       1923.50       1850.01        59.76 o                         
   2   3   4         42.59         34.08         1.02 o                         
   3   3   4        503.50        498.50         9.63 o                         
   4   3   4        588.69        540.02        10.42 o                         
   5   3   4        290.40        263.22         5.36 o                         
   6   3   4        384.32        394.89         7.79 o                         
   7   3   4         38.23         43.03         1.46 o                         
   8   3   4         21.83         19.20         0.91 o                         
   9   3   4          3.77          4.13         2.46 o                         
  -6   4   4          9.01          9.08         1.23 o                         
  -5   4   4          0.97          0.93         0.87 o                         
  -4   4   4         98.66        100.98         3.17 o                         
  -3   4   4         37.51         31.14         2.80 o                         
  -2   4   4       2239.65       2294.79        76.71 o                         
  -1   4   4        908.46        902.47        21.13 o                         
   0   4   4        368.72        343.82         8.63 o                         
   1   4   4        685.91        626.91        20.64 o                         
   4   4   4        104.93        120.72         2.58 o                         
   5   4   4        169.55        167.39         3.58 o                         
   6   4   4         38.87         40.54         1.26 o                         
   7   4   4        238.79        253.93         6.35 o                         
   8   4   4         37.74         38.43         2.08 o                         
   9   4   4         39.50         36.75         2.10 o                         
  -6   5   4          7.07          2.60         1.85 o                         
  -5   5   4         31.18         35.74         2.94 o                         
  -4   5   4         10.96         11.14         1.00 o                         
  -3   5   4        202.86        202.94         5.39 o                         
  -2   5   4         56.31         59.11         2.05 o                         
  -1   5   4        193.55        197.06         6.12 o                         
   0   5   4         22.69         23.60         1.91 o                         
   1   5   4        164.22        130.31         3.49 o                         
   2   5   4        716.62        803.21        18.35 o                         
   3   5   4        335.10        335.01        11.21 o                         
   5   5   4          0.01          0.17         0.59 o                         
   6   5   4         10.32         13.14         0.71 o                         
   7   5   4        153.01        154.67         3.65 o                         
   8   5   4         43.10         43.63         2.42 o                         
   9   5   4         14.27          9.99         3.92 o                         
  -5   6   4         70.13         68.25         5.44 o                         
  -4   6   4        552.35        563.17        18.15 o                         
  -3   6   4          3.39          6.50         1.46 o                         
  -2   6   4       1546.27       1685.21        54.14 o                         
  -1   6   4         13.39         15.24         0.85 o                         
   0   6   4       1011.14       1008.77        23.52 o                         
   1   6   4        127.53        128.17         3.33 o                         
   2   6   4        457.63        453.18        10.78 o                         
   3   6   4        457.21        411.57         9.56 o                         
   4   6   4          5.61          6.45         0.37 o                         
   5   6   4        642.96        674.59        13.28 o                         
   6   6   4         20.60         26.01         1.76 o                         
   7   6   4        278.44        283.68         9.36 o                         
   8   6   4        281.99        284.87         8.25 o                         
   9   6   4         18.30         17.91         1.25 o                         
  -4   7   4          0.18          0.36         0.69 o                         
  -3   7   4         21.14         21.94         1.34 o                         
  -2   7   4         44.86         36.57         2.60 o                         
  -1   7   4          7.78          6.89         0.72 o                         
   0   7   4        662.87        671.44        19.52 o                         
   2   7   4         58.97         62.14         1.67 o                         
   3   7   4         10.08         12.73         1.34 o                         
   4   7   4         68.00         71.97         1.60 o                         
   5   7   4         75.93         71.29         1.72 o                         
   6   7   4          0.72          1.14         0.43 o                         
   7   7   4        404.62        408.67        14.22 o                         
   8   7   4         18.37         11.72         0.80 o                         
  -3   8   4          7.70          8.47         0.92 o                         
  -2   8   4         34.14         32.18         1.61 o                         
  -1   8   4         83.62         78.67         2.69 o                         
   0   8   4         60.57         61.59         2.03 o                         
   1   8   4          2.67          3.40         0.35 o                         
   3   8   4        379.20        348.50        12.75 o                         
   4   8   4          0.65          0.97         1.01 o                         
   5   8   4        184.79        186.55         7.88 o                         
   6   8   4          0.39          0.46         0.24 o                         
   7   8   4          0.33          0.98         0.52 o                         
   8   8   4         68.73         79.23         5.39 o                         
  -1   9   4        342.95        330.15        12.29 o                         
   0   9   4        101.65         98.52         3.51 o                         
   1   9   4          1.29          0.62         0.24 o                         
   2   9   4         29.03         23.47         2.17 o                         
   3   9   4          4.71          6.47         1.41 o                         
   5   9   4        144.81        128.03         7.20 o                         
   6   9   4        198.14        180.01        10.11 o                         
   7   9   4          2.52          2.92         0.36 o                         
   2  10   4        140.93        145.09         8.22 o                         
   3  10   4         66.74         59.84         4.46 o                         
   4  10   4          3.63          0.35         1.25 o                         
   5  10   4         38.55         32.48         2.88 o                         
  -5  -8   5          3.09          1.77         0.37 o                         
  -4  -8   5        201.72        206.51         5.70 o                         
  -3  -8   5         80.61         93.60         2.78 o                         
  -2  -8   5         87.72         81.85         2.49 o                         
  -1  -8   5        174.65        179.10         5.10 o                         
   0  -8   5          3.36          5.15         0.75 o                         
   1  -8   5        107.68        120.50         7.36 o                         
  -6  -7   5         59.37         60.03         2.19 o                         
  -5  -7   5         51.06         59.20         1.90 o                         
  -4  -7   5        188.12        194.35         4.43 o                         
  -3  -7   5          0.09          0.50         0.36 o                         
  -2  -7   5        344.90        351.08         7.55 o                         
  -1  -7   5        119.86        132.63         3.68 o                         
   0  -7   5        263.85        255.12         5.91 o                         
   1  -7   5         63.15         68.97         2.15 o                         
   2  -7   5        121.88        119.72         3.79 o                         
   3  -7   5         14.08         11.27         1.27 o                         
  -7  -6   5          2.51         -0.14         0.66 o                         
  -6  -6   5         33.74         29.27         1.28 o                         
  -5  -6   5        202.67        210.08         4.95 o                         
  -4  -6   5        239.52        236.10         5.25 o                         
  -3  -6   5         81.81         82.14         1.79 o                         
  -2  -6   5        319.84        324.67         5.84 o                         
  -1  -6   5        207.38        204.82         6.94 o                         
   0  -6   5        113.28        117.99         4.89 o                         
   1  -6   5        134.19        142.73         3.30 o                         
   2  -6   5          0.64          0.63         0.49 o                         
   3  -6   5         31.96         31.63         1.78 o                         
   4  -6   5          0.84         -0.08         0.49 o                         
  -7  -5   5        224.12        231.56         7.19 o                         
  -6  -5   5        756.60        754.64        17.90 o                         
  -5  -5   5        217.53        205.16         4.72 o                         
  -4  -5   5        388.07        385.25         7.86 o                         
  -3  -5   5         24.37         27.39         0.86 o                         
  -2  -5   5        719.13        716.48        13.82 o                         
  -1  -5   5         61.06         53.65         1.90 o                         
   0  -5   5         43.63         48.69         1.26 o                         
   1  -5   5         56.79         54.54         1.43 o                         
   2  -5   5        795.74        796.06        19.50 o                         
   3  -5   5        329.92        353.58         7.62 o                         
   4  -5   5         98.74         92.65         2.45 o                         
   5  -5   5         17.63         14.81         1.85 o                         
  -8  -4   5         30.55         23.19         1.28 o                         
  -7  -4   5        143.13        157.76         4.97 o                         
  -6  -4   5         22.16         22.31         1.09 o                         
  -5  -4   5         31.09         31.93         1.11 o                         
  -4  -4   5        324.06        302.64         6.35 o                         
  -3  -4   5       1234.54       1243.56        28.65 o                         
  -2  -4   5         27.51         23.94         0.86 o                         
  -1  -4   5        657.40        672.36        11.12 o                         
   0  -4   5         90.88         86.99         1.75 o                         
   1  -4   5          0.43          1.39         0.44 o                         
   2  -4   5        346.28        368.89         7.36 o                         
   3  -4   5          1.97          1.21         0.64 o                         
   4  -4   5         91.46         87.12         2.28 o                         
   5  -4   5         91.88         93.31         2.60 o                         
   6  -4   5         25.89         26.95         1.07 o                         
  -8  -3   5         31.51         26.77         1.49 o                         
  -7  -3   5        310.34        288.30         7.83 o                         
  -6  -3   5         25.67         23.66         1.06 o                         
  -5  -3   5         22.66         20.58         2.40 o                         
  -4  -3   5        115.87        111.07         2.59 o                         
  -3  -3   5        444.57        462.00         9.36 o                         
  -2  -3   5         11.15         28.83         0.95 o                         
  -1  -3   5        380.65        361.10         7.19 o                         
   0  -3   5        258.30        297.79         5.97 o                         
   1  -3   5         44.60         46.69         2.60 o                         
   2  -3   5        159.05        160.04         3.36 o                         
   3  -3   5          1.00          0.14         0.86 o                         
   4  -3   5        556.54        554.31        10.61 o                         
   5  -3   5         24.26         26.01         0.86 o                         
   6  -3   5          4.29          6.26         1.58 o                         
   7  -3   5          0.08          1.17         1.02 o                         
  -8  -2   5         19.61         16.78         1.29 o                         
  -7  -2   5          0.57          1.13         0.57 o                         
  -6  -2   5         21.99         21.30         1.65 o                         
  -5  -2   5        503.12        520.75        10.34 o                         
  -4  -2   5         67.24         71.33         1.93 o                         
  -3  -2   5         56.07         45.28         1.41 o                         
  -2  -2   5        415.30        410.14         8.35 o                         
   0  -2   5       1469.06       1424.54        26.52 o                         
   1  -2   5        318.82        284.48         5.72 o                         
   2  -2   5        379.50        374.18         8.94 o                         
   3  -2   5        159.73        166.62         7.17 o                         
   4  -2   5        311.50        309.72         7.69 o                         
   5  -2   5         15.59          9.17         1.91 o                         
   6  -2   5         34.39         27.22         1.54 o                         
   7  -2   5         16.19         17.88         1.49 o                         
  -8  -1   5         47.37         50.95         5.82 o                         
  -7  -1   5          1.10          2.13         0.70 o                         
  -6  -1   5        856.35        943.07        23.93 o                         
  -5  -1   5          8.47          9.49         0.90 o                         
  -4  -1   5        224.35        221.54         5.70 o                         
  -3  -1   5        443.92        478.37        11.38 o                         
  -2  -1   5        771.74        706.53        16.90 o                         
  -1  -1   5         16.95         12.35         0.75 o                         
   0  -1   5        657.44        625.67        14.47 o                         
   1  -1   5        458.66        500.08         9.73 o                         
   2  -1   5        239.85        252.70         5.04 o                         
   4  -1   5        306.76        318.46         8.09 o                         
   5  -1   5        104.76         87.33         3.52 o                         
   6  -1   5         33.22         36.83         1.76 o                         
   7  -1   5         16.26         16.21         1.93 o                         
   8  -1   5        122.47        111.79         8.97 o                         
  -8   0   5         12.12         11.60         1.22 o                         
  -7   0   5        136.93        139.39         5.36 o                         
  -6   0   5        556.18        590.96        18.62 o                         
  -5   0   5        115.47        108.83         3.29 o                         
  -4   0   5        330.52        336.41         8.25 o                         
  -3   0   5        817.85        874.46        20.61 o                         
  -2   0   5         97.19        104.09         2.71 o                         
  -1   0   5         39.97         45.76         1.43 o                         
   1   0   5       1418.26       1374.30        43.65 o                         
   2   0   5       1045.97       1038.15        23.74 o                         
   3   0   5         62.41         55.34         2.23 o                         
   5   0   5         35.72         33.39         2.11 o                         
   6   0   5         20.79         21.76         1.30 o                         
   7   0   5         43.44         46.27         2.26 o                         
   8   0   5          4.78          4.90         0.76 o                         
  -7   1   5         96.01         98.64         6.78 o                         
  -6   1   5        196.01        209.89         6.39 o                         
  -5   1   5        594.54        607.13        15.07 o                         
  -4   1   5          1.98          2.45         0.70 o                         
  -3   1   5        301.78        317.20         8.08 o                         
  -2   1   5        442.51        422.39        14.52 o                         
  -1   1   5        932.18        911.05        21.32 o                         
   0   1   5        545.96        541.06        12.88 o                         
   2   1   5       2585.16       2496.45        78.83 o                         
   3   1   5       1500.42       1552.47        35.26 o                         
   4   1   5         80.25         97.11         3.17 o                         
   5   1   5        368.05        383.69         9.21 o                         
   6   1   5        144.03        148.24         4.00 o                         
   7   1   5        104.19         96.00         3.14 o                         
   8   1   5          2.56          0.92         0.85 o                         
   9   1   5         13.60         13.62         1.39 o                         
  -7   2   5          1.99          2.44         1.05 o                         
  -6   2   5         63.84         56.64         5.22 o                         
  -5   2   5       1091.41       1132.40        38.83 o                         
  -4   2   5         11.09         10.00         1.68 o                         
  -3   2   5         16.75         13.36         1.80 o                         
  -2   2   5       1080.78       1187.53        27.26 o                         
  -1   2   5         15.72         28.20         4.10 o                         
   0   2   5        201.59        196.98         4.96 o                         
   2   2   5          1.48          7.47         1.49 o                         
   3   2   5          1.56          1.39         0.53 o                         
   4   2   5        862.20        831.71        15.45 o                         
   5   2   5         90.00         89.26         2.05 o                         
   6   2   5          0.42          2.86         0.79 o                         
   7   2   5         71.56         81.45         2.74 o                         
   8   2   5          1.60          1.49         1.04 o                         
   9   2   5         53.41         45.70         4.72 o                         
  -7   3   5          4.04          4.46         1.01 o                         
  -6   3   5          3.42          4.26         1.42 o                         
  -5   3   5        126.59        137.79         5.32 o                         
  -4   3   5         16.17         14.85         3.19 o                         
  -3   3   5        421.45        443.25        10.60 o                         
  -2   3   5         94.84         80.89         2.43 o                         
  -1   3   5         95.29        118.95         3.35 o                         
   0   3   5         49.67         59.30         1.72 o                         
   2   3   5          1.28          1.82         1.65 o                         
   3   3   5        381.41        389.09        10.33 o                         
   4   3   5          8.62          4.83         1.07 o                         
   5   3   5        570.16        594.26        20.57 o                         
   6   3   5         63.65         66.70         1.76 o                         
   7   3   5        128.54        141.36         4.01 o                         
   8   3   5         67.20         66.43         2.71 o                         
   9   3   5         45.87         40.12         6.47 o                         
  -6   4   5          3.51          3.28         0.91 o                         
  -5   4   5        480.34        524.46        14.96 o                         
  -4   4   5        349.75        333.26        10.64 o                         
  -3   4   5        159.25        174.73         5.03 o                         
  -2   4   5          4.93          2.27         0.75 o                         
  -1   4   5         66.36         78.42         3.45 o                         
   0   4   5        745.51        744.91        25.39 o                         
   3   4   5          0.01          2.78         1.30 o                         
   5   4   5        109.97        104.24         3.23 o                         
   6   4   5        338.21        345.16         7.03 o                         
   7   4   5          5.06          2.65         0.58 o                         
   8   4   5          6.02          4.33         1.37 o                         
   9   4   5        109.89        104.69         4.47 o                         
  -5   5   5          4.92          3.68         0.85 o                         
  -4   5   5         46.40         54.56         3.81 o                         
  -3   5   5          5.40          6.16         0.83 o                         
  -2   5   5        132.55        123.89         3.73 o                         
  -1   5   5         79.10         84.56         2.53 o                         
   0   5   5        153.92        146.08         3.99 o                         
   1   5   5        785.56        808.22        19.42 o                         
   2   5   5        242.75        218.88         5.40 o                         
   3   5   5        143.61        139.48         3.63 o                         
   4   5   5         72.69         82.75         2.31 o                         
   5   5   5          0.26          0.09         0.37 o                         
   6   5   5          4.26          4.16         0.60 o                         
   7   5   5        280.41        293.05         6.45 o                         
   8   5   5         39.72         37.41         1.59 o                         
   9   5   5         92.46        103.40         5.33 o                         
  -5   6   5          0.07          1.75         1.02 o                         
  -4   6   5         25.01         19.81         1.36 o                         
  -3   6   5          3.41          2.22         0.86 o                         
  -1   6   5        278.15        285.20         7.45 o                         
   0   6   5          0.13          1.77         0.55 o                         
   1   6   5         67.39         69.39         2.06 o                         
   3   6   5        285.95        289.07         6.81 o                         
   4   6   5        206.51        199.98         4.12 o                         
   5   6   5          1.00          2.24         0.43 o                         
   6   6   5        230.16        251.44         5.56 o                         
   8   6   5        162.79        174.56         5.06 o                         
   9   6   5        267.69        263.54         9.73 o                         
  -4   7   5         16.69         21.10         1.62 o                         
  -3   7   5          1.37          0.73         0.59 o                         
  -2   7   5         25.80         29.63         2.94 o                         
  -1   7   5        350.56        347.11        16.33 o                         
   0   7   5        212.41        208.89         5.61 o                         
   3   7   5        196.64        183.98         4.47 o                         
   4   7   5          0.52          0.28         0.26 o                         
   5   7   5        330.29        346.76         7.00 o                         
   6   7   5         35.87         40.50         1.22 o                         
   7   7   5         99.81        110.27         2.74 o                         
   8   7   5        267.65        278.62         7.59 o                         
  -2   8   5          8.06          8.11         0.77 o                         
  -1   8   5         74.62         71.02         3.67 o                         
   0   8   5        416.73        420.21        10.62 o                         
   1   8   5        190.47        183.98         5.11 o                         
   2   8   5        174.67        170.50         4.30 o                         
   4   8   5          2.91          4.20         1.50 o                         
   5   8   5         29.99         38.65         1.03 o                         
   6   8   5         16.09         13.84         2.51 o                         
   7   8   5          2.07          2.22         1.27 o                         
   8   8   5         10.32         10.73         1.16 o                         
  -1   9   5        138.55        136.53         4.89 o                         
   0   9   5         85.64         98.17         3.38 o                         
   1   9   5        149.54        154.74         4.98 o                         
   3   9   5        233.15        246.53         9.98 o                         
   4   9   5         56.42         61.68         3.33 o                         
   5   9   5        136.96        135.88         7.96 o                         
   6   9   5          0.02          0.42         1.11 o                         
   7   9   5         38.74         35.34         2.39 o                         
   1  10   5         73.58         67.83         2.42 o                         
   2  10   5        113.67        110.31         6.92 o                         
   3  10   5        516.10        493.39        23.80 o                         
   4  10   5         19.64         17.03         2.19 o                         
   5  10   5         30.31         27.27         2.64 o                         
  -4  -8   6         14.47          9.81         0.74 o                         
  -3  -8   6        144.94        148.08         4.87 o                         
  -2  -8   6        187.16        204.26         5.60 o                         
  -1  -8   6          1.13          3.03         0.59 o                         
   0  -8   6          0.86         -0.27         0.40 o                         
  -5  -7   6         58.07         60.12         2.19 o                         
  -4  -7   6         92.61         79.34         2.52 o                         
  -3  -7   6         87.95         78.71         2.09 o                         
  -2  -7   6        174.54        197.68         9.84 o                         
  -1  -7   6         24.61         29.10         1.07 o                         
   1  -7   6          0.30          0.93         0.78 o                         
   2  -7   6          2.87          2.19         0.50 o                         
  -6  -6   6         42.90         33.42         1.36 o                         
  -5  -6   6         71.58         69.20         2.35 o                         
  -4  -6   6        790.24        796.88        19.61 o                         
  -3  -6   6        357.49        377.21         8.00 o                         
  -2  -6   6         15.30         14.46         0.67 o                         
  -1  -6   6         42.98         38.87         3.99 o                         
   0  -6   6          1.11          0.21         0.66 o                         
   1  -6   6          0.02          2.22         1.04 o                         
   2  -6   6          1.28          2.07         1.02 o                         
   3  -6   6        130.85        127.98         3.84 o                         
   4  -6   6          1.17          0.88         0.93 o                         
  -7  -5   6         12.40         12.10         0.78 o                         
  -6  -5   6         77.17         67.83         2.33 o                         
  -5  -5   6          3.57          5.71         0.65 o                         
  -4  -5   6        215.61        205.50         4.73 o                         
  -3  -5   6          2.79          3.06         0.50 o                         
  -2  -5   6       1134.80       1180.44        39.24 o                         
  -1  -5   6        166.77        168.48         4.05 o                         
   0  -5   6         91.69        102.07         3.08 o                         
   1  -5   6        252.58        262.90         5.79 o                         
   2  -5   6          0.17          0.06         0.69 o                         
   3  -5   6         28.02         33.23         1.15 o                         
   4  -5   6         13.85         13.12         1.55 o                         
   5  -5   6         16.68         14.70         0.76 o                         
  -7  -4   6          2.51          1.65         1.11 o                         
  -6  -4   6        114.84        106.17         2.96 o                         
  -5  -4   6         15.63         17.62         0.89 o                         
  -4  -4   6          2.26          2.22         0.56 o                         
  -3  -4   6        500.67        496.27         9.97 o                         
  -2  -4   6        105.26        104.45         2.53 o                         
  -1  -4   6        242.48        228.40         4.64 o                         
   0  -4   6          2.53          1.39         0.53 o                         
   1  -4   6        614.64        648.55        12.75 o                         
   2  -4   6          9.81         13.23         0.74 o                         
   3  -4   6         32.35         27.53         2.45 o                         
   4  -4   6          1.74          1.55         0.36 o                         
   5  -4   6        122.46        114.88         4.42 o                         
   6  -4   6          3.20          4.86         1.30 o                         
  -7  -3   6         64.85         56.06         2.49 o                         
  -6  -3   6         99.98        104.87         5.68 o                         
  -5  -3   6         25.10         22.64         1.27 o                         
  -4  -3   6          4.90          4.15         0.60 o                         
  -3  -3   6        352.50        372.65         7.27 o                         
  -2  -3   6        817.51        773.78        14.41 o                         
  -1  -3   6         14.06         18.90         1.09 o                         
   0  -3   6       1058.92       1104.44        20.63 o                         
   1  -3   6         66.72         62.26         1.53 o                         
   2  -3   6         13.01         16.59         2.32 o                         
   3  -3   6        226.31        243.52         6.35 o                         
   4  -3   6          6.85          7.33         0.86 o                         
   5  -3   6          2.41          3.63         1.81 o                         
   6  -3   6          0.05          0.01         1.61 o                         
   7  -3   6          4.14          6.31         1.54 o                         
  -7  -2   6         30.88         29.03         1.46 o                         
  -6  -2   6        483.80        479.10        10.54 o                         
  -5  -2   6          9.04          7.59         0.68 o                         
  -4  -2   6        212.05        209.91         4.45 o                         
  -2  -2   6       1231.97       1267.34        24.73 o                         
   0  -2   6          4.88          7.71         0.75 o                         
   1  -2   6        428.00        446.10        10.16 o                         
   2  -2   6        871.14        887.34        20.45 o                         
   3  -2   6        162.93        151.84         4.00 o                         
   4  -2   6        455.19        458.20        11.13 o                         
   5  -2   6         37.12         33.43         3.06 o                         
   6  -2   6        188.76        203.75         6.35 o                         
   7  -2   6          4.78          2.62         0.88 o                         
  -7  -1   6         26.57         20.84         1.41 o                         
  -6  -1   6        374.99        362.03         9.81 o                         
  -5  -1   6          8.25         11.08         1.80 o                         
  -4  -1   6        380.59        370.23         9.42 o                         
  -3  -1   6         51.13         71.80         3.40 o                         
  -2  -1   6        874.84        905.72        20.91 o                         
  -1  -1   6        269.21        234.83         5.77 o                         
   0  -1   6        921.23        840.62        19.66 o                         
   1  -1   6        649.64        653.97        12.63 o                         
   2  -1   6        290.90        304.68         5.89 o                         
   3  -1   6         91.01         93.40         2.96 o                         
   4  -1   6          1.40         -0.57         0.68 o                         
   5  -1   6         89.01         74.60         2.43 o                         
   6  -1   6         37.69         35.57         1.64 o                         
   7  -1   6         40.89         48.22         2.42 o                         
   8  -1   6         12.34         13.01         1.33 o                         
  -7   0   6          1.70          1.91         0.85 o                         
  -6   0   6        117.32        122.06         4.13 o                         
  -4   0   6        331.24        360.57         8.62 o                         
  -3   0   6        432.00        406.17         9.65 o                         
  -2   0   6         61.57         66.58         2.21 o                         
  -1   0   6        264.78        254.73         6.20 o                         
   0   0   6          1.06         -0.10         0.59 o                         
   1   0   6        303.23        283.01         7.07 o                         
   2   0   6        385.36        382.21         9.19 o                         
   3   0   6       1063.18       1082.88        24.52 o                         
   5   0   6          1.63          0.53         0.75 o                         
   6   0   6        213.17        210.69         5.92 o                         
   7   0   6          8.51          9.83         1.28 o                         
   8   0   6          3.73          3.64         1.11 o                         
  -7   1   6         14.62         13.06         1.28 o                         
  -6   1   6         36.88         37.02         1.90 o                         
  -5   1   6          8.39          7.16         0.91 o                         
  -4   1   6        204.75        218.91         5.91 o                         
  -3   1   6         16.83         13.40         2.27 o                         
   0   1   6        116.26        105.26         2.97 o                         
   1   1   6        340.83        362.57         8.87 o                         
   2   1   6       1412.65       1420.98        32.79 o                         
   3   1   6         98.85         78.37         2.32 o                         
   4   1   6          6.40          9.27         0.46 o                         
   5   1   6        168.70        176.96         4.70 o                         
   6   1   6         79.12         75.20         5.95 o                         
   7   1   6        607.30        658.21        16.55 o                         
   8   1   6         75.43         76.22         3.45 o                         
   9   1   6         56.69         48.11         2.76 o                         
  -7   2   6         19.65         15.85         1.43 o                         
  -6   2   6        384.44        390.87        11.18 o                         
  -5   2   6         48.43         50.11         2.12 o                         
  -4   2   6          3.06          4.18         0.73 o                         
  -3   2   6        196.58        186.49         5.06 o                         
  -2   2   6        510.07        418.12        10.12 o                         
  -1   2   6         14.25         21.96         1.05 o                         
   0   2   6        226.11        206.51         5.41 o                         
   2   2   6        160.24        157.99         4.23 o                         
   3   2   6         61.97         57.14         1.70 o                         
   4   2   6       1248.41       1258.97        39.69 o                         
   5   2   6          7.75          9.06         0.80 o                         
   6   2   6         18.84         15.02         2.79 o                         
   7   2   6         15.20         16.15         1.30 o                         
   8   2   6          2.67          0.09         0.75 o                         
   9   2   6         38.34         30.97         2.06 o                         
  -6   3   6         37.22         30.60         3.16 o                         
  -5   3   6        164.95        171.64         6.09 o                         
  -4   3   6        303.34        314.95         8.27 o                         
  -3   3   6        207.59        206.33         5.37 o                         
  -2   3   6        125.09        104.58         2.89 o                         
  -1   3   6          5.27          7.88         1.10 o                         
   0   3   6       1370.72       1445.92        33.58 o                         
   1   3   6        719.48        769.20        26.78 o                         
   2   3   6        143.73        138.98         3.53 o                         
   3   3   6         49.02         58.24         4.84 o                         
   4   3   6          4.04          0.93         0.35 o                         
   5   3   6        529.92        538.36        10.40 o                         
   6   3   6         22.14         20.43         1.97 o                         
   7   3   6        173.51        170.17         4.83 o                         
   8   3   6         19.95         20.72         2.14 o                         
   9   3   6         61.44         70.23         3.26 o                         
  -6   4   6         88.60         81.15         4.09 o                         
  -5   4   6         78.38         77.99         3.09 o                         
  -4   4   6        288.78        298.51         8.74 o                         
  -3   4   6        168.95        169.68         4.83 o                         
  -2   4   6        225.41        211.75         5.57 o                         
  -1   4   6       1266.69       1275.56        29.14 o                         
   1   4   6         23.12         23.42         1.48 o                         
   2   4   6         24.96         16.55         1.05 o                         
   3   4   6         21.07         22.69         2.08 o                         
   5   4   6        428.26        442.72         8.75 o                         
   6   4   6        145.80        153.34         3.57 o                         
   7   4   6         82.32         79.83         2.88 o                         
   8   4   6        235.32        244.09         7.72 o                         
   9   4   6         46.08         43.45         2.30 o                         
  -5   5   6         15.58         16.06         1.37 o                         
  -4   5   6          0.03          0.75         0.67 o                         
  -3   5   6         85.86         76.89         2.74 o                         
  -2   5   6         99.41         92.13         2.87 o                         
   0   5   6         57.53         53.89         1.73 o                         
   1   5   6          1.79          2.64         0.55 o                         
   2   5   6        382.25        366.76         8.79 o                         
   3   5   6        534.54        589.87        14.23 o                         
   4   5   6        328.97        365.98         8.92 o                         
   5   5   6        536.90        552.18        10.85 o                         
   6   5   6          7.93          5.62         0.59 o                         
   7   5   6          7.43          7.46         0.64 o                         
   8   5   6          1.47          2.86         1.39 o                         
   9   5   6         15.72         12.59         1.34 o                         
  -4   6   6        446.79        425.50        14.34 o                         
  -3   6   6          7.38          7.93         0.92 o                         
  -2   6   6        660.33        715.21        17.58 o                         
  -1   6   6        119.86        112.89         3.40 o                         
   0   6   6        520.64        513.20        18.14 o                         
   1   6   6        574.35        577.51        13.86 o                         
   2   6   6        245.75        248.19         6.12 o                         
   3   6   6         38.20         32.51         1.09 o                         
   4   6   6        172.12        177.91         3.83 o                         
   5   6   6        604.92        575.62        11.29 o                         
   6   6   6        236.52        234.84         5.20 o                         
   7   6   6        118.67        117.51         3.37 o                         
   8   6   6        129.72        123.67         3.95 o                         
   9   6   6         44.39         38.55         2.15 o                         
  -3   7   6         88.82         83.54         3.46 o                         
  -2   7   6        106.16         97.48         3.32 o                         
  -1   7   6         39.10         38.43         3.22 o                         
   0   7   6          0.06          0.45         0.48 o                         
   1   7   6         53.98         54.15         2.43 o                         
   2   7   6         26.87         25.93         0.96 o                         
   3   7   6          0.34          1.11         0.35 o                         
   4   7   6          8.21          9.23         0.58 o                         
   5   7   6         25.79         27.70         1.63 o                         
   6   7   6        521.72        539.32        11.21 o                         
   7   7   6         76.15         74.33         2.21 o                         
   8   7   6        104.22        100.39         3.25 o                         
  -2   8   6          5.98          2.17         0.87 o                         
  -1   8   6          1.71          2.53         0.71 o                         
   1   8   6         84.41         81.03         2.33 o                         
   2   8   6        212.32        204.83         5.39 o                         
   3   8   6        452.15        426.03        10.45 o                         
   4   8   6         62.97         56.43         1.41 o                         
   5   8   6          7.44          8.24         1.21 o                         
   6   8   6         22.57         21.46         1.10 o                         
   7   8   6         22.52         22.74         1.63 o                         
   8   8   6         30.67         27.89         1.22 o                         
  -1   9   6          2.80          1.98         0.45 o                         
   0   9   6         24.38         22.40         1.62 o                         
   1   9   6         66.83         62.33         2.32 o                         
   2   9   6        316.18        348.28         9.01 o                         
   4   9   6        209.28        223.96        10.22 o                         
   5   9   6         21.29         21.74         2.30 o                         
   7   9   6         93.00         96.24         3.22 o                         
   3  10   6         11.99          8.63         2.15 o                         
   4  10   6          3.15          2.91         1.59 o                         
   5  10   6         88.64         95.28         5.86 o                         
  -5  -7   7         58.57         66.00         2.29 o                         
  -4  -7   7        117.66        114.80         3.66 o                         
  -3  -7   7         10.99         10.48         0.76 o                         
  -2  -7   7         55.04         50.49         2.01 o                         
  -1  -7   7         31.44         38.59         3.68 o                         
   0  -7   7        446.72        456.97        12.74 o                         
   1  -7   7         13.01         10.99         0.96 o                         
   2  -7   7        227.32        215.98         6.30 o                         
  -6  -6   7        158.35        142.26         4.63 o                         
  -5  -6   7         30.27         28.89         1.33 o                         
  -4  -6   7        524.92        546.81        11.29 o                         
  -3  -6   7          2.71          3.35         0.58 o                         
  -2  -6   7         42.70         44.73         1.42 o                         
  -1  -6   7         23.13         19.57         2.00 o                         
   0  -6   7          9.40         13.33         0.91 o                         
   1  -6   7        289.28        298.38         6.98 o                         
   2  -6   7         14.56         14.95         0.87 o                         
   3  -6   7          0.78          1.75         0.51 o                         
  -6  -5   7         32.75         24.69         1.29 o                         
  -5  -5   7        214.11        207.36         5.09 o                         
  -4  -5   7        298.98        275.62         6.06 o                         
  -3  -5   7         26.56         26.96         0.98 o                         
  -2  -5   7          9.74          9.30         0.58 o                         
  -1  -5   7          0.19          0.17         0.55 o                         
   0  -5   7        956.53        956.38        31.68 o                         
   1  -5   7         17.24         15.83         0.94 o                         
   2  -5   7         79.58         81.72         2.98 o                         
   3  -5   7          0.14         -0.95         0.63 o                         
   4  -5   7        118.20        117.74         8.46 o                         
   5  -5   7        127.08        126.18         6.16 o                         
  -7  -4   7          4.06          8.02         0.86 o                         
  -6  -4   7        411.61        392.22        10.96 o                         
  -5  -4   7         37.21         47.28         1.62 o                         
  -4  -4   7         36.64         31.48         1.19 o                         
  -3  -4   7          0.04          0.59         0.45 o                         
  -2  -4   7         14.55         13.84         0.75 o                         
  -1  -4   7          8.37          7.43         0.65 o                         
   0  -4   7        249.77        273.81         6.30 o                         
   1  -4   7          1.05         -0.05         0.62 o                         
   2  -4   7        135.59        130.50         5.11 o                         
   3  -4   7         92.70         87.93         2.95 o                         
   4  -4   7         13.84         11.61         1.61 o                         
   5  -4   7         43.14         44.53         2.33 o                         
   6  -4   7         11.01         10.09         2.51 o                         
  -7  -3   7         16.78         10.25         0.88 o                         
  -6  -3   7          1.53          1.42         0.62 o                         
  -5  -3   7          4.63          5.08         0.61 o                         
  -4  -3   7         80.67         97.94         2.45 o                         
  -3  -3   7        208.11        211.11         4.45 o                         
  -2  -3   7        105.84        104.09         2.40 o                         
  -1  -3   7         18.14         24.64         1.29 o                         
   0  -3   7         42.96         46.33         1.32 o                         
   1  -3   7         47.09         51.48         1.34 o                         
   2  -3   7         18.71         15.24         1.64 o                         
   3  -3   7         46.85         53.39         2.01 o                         
   4  -3   7        125.52        128.22         6.98 o                         
   5  -3   7        170.66        174.02         6.99 o                         
   6  -3   7          2.95          3.94         0.98 o                         
  -7  -2   7         32.61         25.85         1.32 o                         
  -6  -2   7         20.04         19.30         1.13 o                         
  -5  -2   7         83.95         81.28         2.29 o                         
  -4  -2   7          1.64          2.66         0.60 o                         
  -3  -2   7         16.07         16.36         0.81 o                         
  -2  -2   7          0.72         -0.20         0.45 o                         
  -1  -2   7         13.91         15.46         0.83 o                         
   0  -2   7        882.01        926.75        17.28 o                         
   2  -2   7        396.60        367.08         7.30 o                         
   3  -2   7         80.05         73.12         2.34 o                         
   4  -2   7         16.07         14.46         1.90 o                         
   5  -2   7        106.17         99.16         3.46 o                         
   6  -2   7         12.63         15.59         1.33 o                         
   7  -2   7          0.08         -0.24         2.12 o                         
  -7  -1   7          8.75          7.80         1.16 o                         
  -6  -1   7        355.06        379.39        10.86 o                         
  -5  -1   7        296.94        290.42         7.80 o                         
  -4  -1   7        626.67        635.72        15.01 o                         
  -3  -1   7        687.47        721.95        16.77 o                         
  -2  -1   7        473.41        459.72        11.11 o                         
  -1  -1   7         84.10         76.23         2.16 o                         
   0  -1   7        682.52        651.62        21.34 o                         
   1  -1   7        978.47        959.97        22.43 o                         
   2  -1   7         77.72         84.06         1.94 o                         
   4  -1   7        274.81        274.73        12.02 o                         
   5  -1   7       1011.13       1091.18        36.17 o                         
   6  -1   7        122.09        117.48         4.10 o                         
   7  -1   7          0.06          1.46         1.26 o                         
   8  -1   7         10.45         11.73         1.49 o                         
  -7   0   7         14.30         11.16         1.23 o                         
  -6   0   7        238.30        238.62         7.26 o                         
  -5   0   7          0.19         -1.14         0.87 o                         
  -4   0   7         43.44         47.95         1.83 o                         
  -3   0   7          0.27          0.32         0.60 o                         
  -2   0   7        873.96        821.33        18.90 o                         
  -1   0   7        175.64        147.65         3.86 o                         
   0   0   7        128.67        128.43         3.53 o                         
   1   0   7       1416.61       1445.47        33.24 o                         
   3   0   7        165.29        172.06         7.57 o                         
   4   0   7         79.62         77.50         2.42 o                         
   5   0   7        132.09        135.93         3.88 o                         
   6   0   7         44.97         37.13         1.80 o                         
   7   0   7          0.20          2.88         0.98 o                         
   8   0   7         21.41         26.42         1.77 o                         
  -7   1   7          3.72          2.80         0.93 o                         
  -6   1   7        374.33        384.29        10.68 o                         
  -5   1   7         84.55         80.22         2.80 o                         
  -4   1   7         40.48         39.23         1.95 o                         
  -3   1   7         39.35         42.96         1.52 o                         
  -2   1   7         69.31         72.47         2.41 o                         
   0   1   7       1495.66       1491.35        35.04 o                         
   1   1   7        339.51        339.36         8.05 o                         
   2   1   7       1448.91       1393.48        31.54 o                         
   3   1   7       1240.78       1166.33        25.87 o                         
   4   1   7         40.34         35.88         0.99 o                         
   5   1   7        111.53        107.51         9.57 o                         
   6   1   7          7.16          7.17         1.46 o                         
   7   1   7          0.29          0.71         0.79 o                         
   8   1   7          0.10          0.56         0.92 o                         
  -6   2   7         36.90         34.85         4.53 o                         
  -5   2   7          1.48          0.99         0.95 o                         
  -4   2   7        469.47        474.81        11.88 o                         
  -3   2   7        107.64        100.07         2.96 o                         
  -2   2   7          7.73          7.51         1.86 o                         
  -1   2   7        830.36        844.43        20.19 o                         
   0   2   7       1202.11       1365.58        30.89 o                         
   1   2   7          0.12          0.38         0.49 o                         
   3   2   7        212.25        226.59         6.84 o                         
   4   2   7        514.38        505.04        10.08 o                         
   5   2   7          1.05          0.93         0.69 o                         
   6   2   7        110.36        121.29         4.08 o                         
   7   2   7          0.51          2.49         1.37 o                         
   8   2   7          1.38          3.81         1.82 o                         
   9   2   7          0.18          0.53         0.85 o                         
  -6   3   7          1.15          0.64         0.93 o                         
  -5   3   7         82.86         91.70         3.51 o                         
  -4   3   7        158.88        133.42         5.51 o                         
  -3   3   7          1.01          0.86         1.47 o                         
  -2   3   7        149.45        137.35         3.85 o                         
  -1   3   7        400.83        359.80         8.94 o                         
   0   3   7        528.11        518.82        12.34 o                         
   1   3   7         27.26         23.92         1.21 o                         
   2   3   7        716.56        720.64        17.07 o                         
   3   3   7        545.26        547.28        13.09 o                         
   4   3   7          8.99          7.93         0.78 o                         
   5   3   7        806.90        845.22        16.07 o                         
   6   3   7         58.29         63.36         1.66 o                         
   7   3   7          0.31          1.34         0.89 o                         
   8   3   7         37.44         38.07         1.85 o                         
   9   3   7          1.39          2.23         2.70 o                         
  -5   4   7        106.83         93.78         4.15 o                         
  -4   4   7         11.93         13.84         1.05 o                         
  -3   4   7         61.89         66.69         2.41 o                         
  -2   4   7        267.22        260.06         6.58 o                         
  -1   4   7        346.44        376.52         9.60 o                         
   1   4   7        718.96        741.37        16.99 o                         
   3   4   7        213.00        224.67         5.55 o                         
   4   4   7        299.58        276.58         7.64 o                         
   5   4   7         55.85         59.21         1.91 o                         
   6   4   7         99.31        103.53         2.52 o                         
   7   4   7          9.64          6.91         1.18 o                         
   8   4   7         19.81         16.47         2.38 o                         
   9   4   7          0.10          0.28         0.95 o                         
  -5   5   7          8.22          9.80         1.14 o                         
  -4   5   7        109.22        106.30         3.99 o                         
  -3   5   7        251.62        248.57         7.33 o                         
  -2   5   7         30.88         35.40         1.50 o                         
  -1   5   7        291.40        297.14         6.12 o                         
   0   5   7         65.88         63.35         1.97 o                         
   1   5   7          7.69         13.45         0.78 o                         
   2   5   7         16.05         21.30         0.98 o                         
   4   5   7        315.49        299.39         7.42 o                         
   5   5   7          7.21          5.55         0.58 o                         
   6   5   7        259.52        250.61         5.58 o                         
   7   5   7         13.25         16.58         0.83 o                         
   8   5   7         28.23         31.91         3.17 o                         
   9   5   7         12.37         11.09         1.30 o                         
  -4   6   7         50.34         49.30         2.54 o                         
  -3   6   7        258.55        246.72         7.64 o                         
  -2   6   7        141.46        147.41         4.34 o                         
  -1   6   7        162.12        164.54         3.74 o                         
   1   6   7         46.29         49.33         1.65 o                         
   2   6   7         21.38         19.29         0.83 o                         
   3   6   7          0.58          2.16         0.58 o                         
   4   6   7        216.25        215.23         5.37 o                         
   5   6   7         46.54         41.71         1.40 o                         
   6   6   7         31.45         34.59         1.13 o                         
   7   6   7         38.35         39.78         1.39 o                         
   8   6   7        173.81        178.01         5.49 o                         
   9   6   7        572.36        614.79        16.45 o                         
  -3   7   7         11.41         11.43         1.08 o                         
  -2   7   7         17.84         16.15         1.15 o                         
  -1   7   7         61.15         61.31         2.21 o                         
   0   7   7          0.52          0.42         0.49 o                         
   1   7   7       1049.80       1044.62        35.01 o                         
   2   7   7         25.27         25.04         1.06 o                         
   4   7   7        192.15        203.80         7.31 o                         
   5   7   7         22.13         19.20         1.92 o                         
   6   7   7         25.27         25.23         1.84 o                         
   7   7   7         49.60         43.06         1.50 o                         
   8   7   7        161.23        157.38         4.84 o                         
  -2   8   7         56.24         57.22         2.61 o                         
  -1   8   7          8.09          7.17         0.72 o                         
   0   8   7          2.93          3.50         0.68 o                         
   1   8   7          0.74          0.87         0.38 o                         
   2   8   7         64.27         55.99         1.85 o                         
   3   8   7          6.06         10.22         0.56 o                         
   4   8   7         50.20         50.83         1.59 o                         
   5   8   7         37.37         35.52         1.14 o                         
   6   8   7          2.04          0.57         0.75 o                         
   7   8   7         41.50         32.25         1.35 o                         
   8   8   7         15.77         11.62         0.77 o                         
   0   9   7          1.08          1.91         0.52 o                         
   1   9   7        626.20        667.95        21.00 o                         
   2   9   7         27.31         26.05         1.08 o                         
   3   9   7         10.28         10.87         0.51 o                         
   4   9   7         56.83         48.67         1.56 o                         
   5   9   7          5.34          2.36         0.27 o                         
   6   9   7         33.58         37.56         1.37 o                         
   7   9   7          6.96          8.19         0.61 o                         
   2  10   7        220.14        210.42         7.00 o                         
   4  10   7        216.45        233.03        11.86 o                         
   5  10   7        239.72        215.06        11.74 o                         
  -3  -7   8        257.76        269.98         7.93 o                         
  -2  -7   8        113.93        105.41         3.39 o                         
  -1  -7   8         30.36         22.64         1.07 o                         
   0  -7   8         89.35         94.65         6.40 o                         
   1  -7   8         14.20         14.79         1.17 o                         
  -5  -6   8         21.64         12.44         0.96 o                         
  -4  -6   8          1.46          0.87         0.52 o                         
  -3  -6   8        437.13        471.92        12.28 o                         
  -2  -6   8          8.93          9.37         0.61 o                         
  -1  -6   8         40.53         34.99         1.25 o                         
   0  -6   8         65.12         63.02         2.34 o                         
   1  -6   8          0.02         -0.02         1.71 o                         
   2  -6   8          5.21          6.05         0.81 o                         
   3  -6   8          1.12          0.39         0.82 o                         
  -6  -5   8        144.62        156.95         4.87 o                         
  -5  -5   8         46.01         38.72         1.61 o                         
  -4  -5   8        431.87        429.19         9.27 o                         
  -3  -5   8          1.35          1.00         0.48 o                         
  -2  -5   8         46.21         47.77         1.47 o                         
  -1  -5   8         15.62         14.18         0.83 o                         
   0  -5   8        127.18        124.19         4.36 o                         
   1  -5   8          7.00          5.98         0.80 o                         
   2  -5   8         10.70         10.01         1.71 o                         
   3  -5   8        100.20        102.80         4.09 o                         
   4  -5   8         86.69         89.03         3.88 o                         
  -6  -4   8         29.92         32.75         1.62 o                         
  -5  -4   8        623.72        643.83        13.44 o                         
  -4  -4   8         23.51         22.68         1.01 o                         
  -3  -4   8        187.61        195.50         4.45 o                         
  -2  -4   8        204.15        210.94         4.62 o                         
  -1  -4   8        524.68        530.18        10.68 o                         
   0  -4   8         78.62         79.10         2.05 o                         
   1  -4   8          1.39          0.31         0.50 o                         
   2  -4   8         47.94         39.80         2.60 o                         
   3  -4   8         10.36         11.90         1.43 o                         
   4  -4   8          9.73         12.73         2.23 o                         
   5  -4   8         17.63         12.50         2.61 o                         
  -7  -3   8        117.94        127.12         4.71 o                         
  -6  -3   8          1.46         -0.76         0.63 o                         
  -5  -3   8         58.54         53.03         1.80 o                         
  -4  -3   8         14.90         19.86         0.95 o                         
  -3  -3   8         73.19         74.59         2.03 o                         
  -2  -3   8       1266.88       1442.34        49.19 o                         
  -1  -3   8        108.13        113.80         2.53 o                         
   0  -3   8         10.44          9.22         0.89 o                         
   1  -3   8         74.63         68.27         1.74 o                         
   2  -3   8        213.72        218.55         5.72 o                         
   3  -3   8         23.04         22.33         1.28 o                         
   4  -3   8        139.14        142.30         4.56 o                         
   5  -3   8        250.59        245.77         7.70 o                         
   6  -3   8          1.06          1.68         0.97 o                         
  -7  -2   8        110.67        105.30         8.44 o                         
  -6  -2   8         65.89         63.51         2.79 o                         
  -5  -2   8         46.54         48.86         3.69 o                         
  -4  -2   8         84.24         76.95         1.96 o                         
  -3  -2   8        758.41        769.20        15.02 o                         
  -2  -2   8          1.06          2.22         0.70 o                         
  -1  -2   8         96.63        100.66         2.05 o                         
   0  -2   8         80.07         85.81         3.68 o                         
   1  -2   8        167.40        179.36         4.83 o                         
   2  -2   8        134.94        127.33         2.82 o                         
   3  -2   8        165.23        152.20         4.25 o                         
   4  -2   8        209.27        206.04         5.79 o                         
   5  -2   8         22.87         27.07         1.97 o                         
   6  -2   8          0.44          2.25         0.87 o                         
   7  -2   8          0.07         -0.75         1.47 o                         
  -7  -1   8          6.82          4.91         2.09 o                         
  -6  -1   8        127.08        131.34         8.15 o                         
  -5  -1   8          8.33          8.09         0.98 o                         
  -3  -1   8        102.43         96.89         3.13 o                         
  -2  -1   8        276.37        253.22         6.56 o                         
  -1  -1   8        293.85        293.09         7.26 o                         
   0  -1   8        826.76        850.27        19.54 o                         
   1  -1   8        161.04        161.49         6.88 o                         
   2  -1   8         77.43         91.96         2.13 o                         
   3  -1   8        318.25        333.88         6.84 o                         
   4  -1   8          9.04         11.20         2.00 o                         
   5  -1   8        692.88        735.91        18.52 o                         
   6  -1   8         50.73         44.94         2.76 o                         
   7  -1   8         83.85         70.00         3.52 o                         
  -7   0   8         75.50         72.02         3.85 o                         
  -6   0   8         29.39         29.66         2.00 o                         
  -5   0   8        273.42        269.54        10.83 o                         
  -4   0   8        184.64        187.78         5.58 o                         
  -3   0   8        247.40        242.84         6.05 o                         
  -2   0   8          1.00          1.34         0.59 o                         
  -1   0   8        923.56        906.08        20.91 o                         
   0   0   8          3.44          3.94         0.75 o                         
   1   0   8         12.59         16.01         1.03 o                         
   2   0   8         37.26         31.25         1.30 o                         
   3   0   8         25.27         23.21         1.37 o                         
   4   0   8         73.60         71.62         2.22 o                         
   5   0   8         87.49         85.86         2.85 o                         
   6   0   8        665.30        666.24        17.61 o                         
   7   0   8          0.67          0.27         0.99 o                         
   8   0   8          7.13          8.21         1.46 o                         
  -6   1   8         36.72         39.15         2.19 o                         
  -5   1   8        132.74        142.87         4.43 o                         
  -4   1   8         18.73         11.90         1.00 o                         
  -3   1   8        243.36        235.75         7.14 o                         
  -2   1   8         50.76         55.55         1.84 o                         
  -1   1   8          1.06          1.98         0.60 o                         
   0   1   8        821.24        817.28        26.59 o                         
   1   1   8        768.50        751.02        23.88 o                         
   2   1   8        186.14        160.22         9.19 o                         
   4   1   8          0.47          2.04         1.15 o                         
   5   1   8        913.33        979.82        32.80 o                         
   6   1   8          0.14         -1.32         0.92 o                         
   7   1   8          7.78          9.82         1.09 o                         
   8   1   8          0.45          2.43         0.92 o                         
  -6   2   8         18.27         18.85         1.67 o                         
  -5   2   8         95.60        100.88         3.73 o                         
  -4   2   8       1199.97       1225.90        30.15 o                         
  -3   2   8        525.58        542.13        12.97 o                         
  -2   2   8         81.53         96.20         2.77 o                         
  -1   2   8        253.47        238.09         5.63 o                         
   0   2   8          1.92          5.03         0.77 o                         
   1   2   8         67.63         49.52         3.66 o                         
   2   2   8         34.53         31.44         1.45 o                         
   3   2   8          0.47          0.52         0.99 o                         
   4   2   8          4.29          9.64         1.80 o                         
   5   2   8         12.73         15.28         0.64 o                         
   6   2   8        105.39        116.24         3.63 o                         
   7   2   8          0.07          2.07         0.85 o                         
   8   2   8          1.58          0.76         0.95 o                         
  -6   3   8         22.34         23.14         4.92 o                         
  -5   3   8         16.59         15.26         1.58 o                         
  -4   3   8         80.05         79.93         2.94 o                         
  -3   3   8        308.60        304.60         7.77 o                         
  -2   3   8         67.87         81.03         3.03 o                         
  -1   3   8        350.18        374.24         9.34 o                         
   0   3   8        462.32        485.31        11.93 o                         
   1   3   8         68.43         69.59         2.22 o                         
   2   3   8        106.05        114.39         3.72 o                         
   3   3   8        933.51        913.14        22.26 o                         
   4   3   8         92.38         89.37         2.56 o                         
   5   3   8          1.65          4.00         1.04 o                         
   6   3   8         25.14         24.95         0.99 o                         
   7   3   8         72.78         80.09         3.03 o                         
   8   3   8          0.04          0.04         0.98 o                         
   9   3   8         61.82         69.88         4.18 o                         
  -5   4   8        110.11        118.95         7.23 o                         
  -4   4   8        124.50        129.32         4.45 o                         
  -3   4   8        339.82        340.01         9.21 o                         
  -2   4   8        221.80        208.34         5.59 o                         
  -1   4   8          0.16          0.31         0.69 o                         
   0   4   8        322.31        337.38         8.44 o                         
   1   4   8         75.49         71.77         2.09 o                         
   3   4   8         91.67         88.23         2.54 o                         
   5   4   8        265.43        276.35         5.65 o                         
   6   4   8        930.40        974.44        25.92 o                         
   7   4   8         70.96         68.47         2.03 o                         
   8   4   8         69.03         70.30         3.21 o                         
   9   4   8          0.75         -0.56         0.95 o                         
  -5   5   8          1.24          0.93         1.22 o                         
  -4   5   8         85.84         82.69         3.48 o                         
  -3   5   8        297.47        309.97         9.08 o                         
  -2   5   8         81.94         84.50         2.97 o                         
  -1   5   8        128.03        130.98         3.77 o                         
   0   5   8        216.47        205.33         5.40 o                         
   1   5   8        237.01        242.29         8.61 o                         
   2   5   8         22.45         24.42         1.44 o                         
   3   5   8        130.41        131.68         3.67 o                         
   4   5   8          0.66          0.47         0.67 o                         
   5   5   8          0.06          1.05         0.52 o                         
   6   5   8         29.68         22.98         0.94 o                         
   7   5   8         50.89         49.93         1.70 o                         
   8   5   8         58.24         64.60         2.22 o                         
   9   5   8          3.23          5.59         1.56 o                         
  -4   6   8          0.98          0.86         1.33 o                         
  -3   6   8        183.62        185.09         6.50 o                         
  -2   6   8         27.25         17.62         1.91 o                         
  -1   6   8         23.80         26.29         1.27 o                         
   1   6   8          2.48          5.38         0.79 o                         
   2   6   8        168.19        171.58         4.63 o                         
   3   6   8        216.74        224.98         5.87 o                         
   4   6   8        506.25        486.91        11.74 o                         
   5   6   8         10.59          9.85         0.67 o                         
   6   6   8        123.75        130.68         5.95 o                         
   7   6   8         46.39         42.81         3.03 o                         
   8   6   8         46.83         38.39         1.64 o                         
  -3   7   8          0.32          1.59         0.71 o                         
  -2   7   8        157.87        156.47         5.97 o                         
  -1   7   8         19.14         15.93         0.99 o                         
   0   7   8         77.76         79.23         2.62 o                         
   1   7   8        776.09        817.28        27.94 o                         
   2   7   8         39.63         46.31         1.60 o                         
   3   7   8        277.78        270.56         6.97 o                         
   5   7   8        327.16        326.35         8.15 o                         
   6   7   8         69.18         72.25         3.43 o                         
   7   7   8        103.60        107.90         3.39 o                         
   8   7   8        202.84        204.21         6.10 o                         
  -2   8   8        103.43         95.32         3.33 o                         
  -1   8   8          3.09          2.01         0.59 o                         
   0   8   8          2.70          2.53         0.58 o                         
   1   8   8         87.69         91.18         2.81 o                         
   2   8   8        245.95        250.98         6.53 o                         
   3   8   8         31.28         29.65         1.15 o                         
   4   8   8        180.24        173.44         4.65 o                         
   5   8   8          1.31          1.33         0.47 o                         
   6   8   8         11.83         14.49         1.49 o                         
   7   8   8        110.26        105.58         3.36 o                         
   0   9   8        143.49        157.84         5.62 o                         
   1   9   8         45.71         37.92         1.81 o                         
   2   9   8        244.35        245.60         8.12 o                         
   3   9   8        115.90        124.86         4.21 o                         
   4   9   8        103.08        129.10         4.28 o                         
   5   9   8        198.23        187.03         5.48 o                         
   6   9   8         91.86         86.48         5.90 o                         
   3  10   8        207.88        207.02         6.78 o                         
   4  10   8         25.88         23.99         2.42 o                         
  -4  -6   9        188.67        178.75         5.51 o                         
  -3  -6   9          7.74          6.03         0.69 o                         
  -2  -6   9          3.58          3.50         0.55 o                         
  -1  -6   9         21.44         21.33         1.04 o                         
   0  -6   9          2.44          1.37         0.67 o                         
   1  -6   9        119.16        105.81         4.44 o                         
   2  -6   9         30.68         26.21         1.60 o                         
  -5  -5   9          5.73          5.66         0.73 o                         
  -4  -5   9         30.55         25.69         1.37 o                         
  -3  -5   9        232.04        240.83         5.66 o                         
  -2  -5   9        310.81        326.02         7.44 o                         
  -1  -5   9         16.79         17.95         0.87 o                         
   0  -5   9         68.00         70.62         2.12 o                         
   1  -5   9         35.09         36.77         1.77 o                         
   2  -5   9          2.68          3.94         1.96 o                         
   3  -5   9          2.21          0.37         0.83 o                         
   4  -5   9          2.90          1.72         1.02 o                         
  -6  -4   9         15.60         15.79         1.08 o                         
  -5  -4   9         63.28         65.24         2.57 o                         
  -4  -4   9         22.57         20.28         1.06 o                         
  -3  -4   9         13.60         15.65         1.03 o                         
  -2  -4   9          4.20          3.96         0.59 o                         
  -1  -4   9        652.43        654.93        13.38 o                         
   0  -4   9        141.49        131.15         3.29 o                         
   1  -4   9          0.21          0.29         0.70 o                         
   2  -4   9         42.69         43.51         4.49 o                         
   3  -4   9         93.94         98.51         3.98 o                         
   4  -4   9          3.41          4.62         1.07 o                         
   5  -4   9          2.21          0.77         0.84 o                         
  -6  -3   9         94.68         91.18         3.49 o                         
  -5  -3   9          3.72          1.48         0.59 o                         
  -4  -3   9         90.96         85.65         2.51 o                         
  -3  -3   9         29.75         28.01         1.12 o                         
  -2  -3   9         92.86         89.95         2.35 o                         
  -1  -3   9          0.25         -0.99         0.95 o                         
   0  -3   9          2.21          1.69         0.58 o                         
   1  -3   9         73.50         66.08         1.82 o                         
   2  -3   9        506.94        504.01        10.27 o                         
   3  -3   9         65.32         64.65         3.56 o                         
   4  -3   9          8.08          6.50         1.22 o                         
   5  -3   9          1.01          0.25         1.89 o                         
   6  -3   9          0.02          1.20         1.47 o                         
  -6  -2   9          9.53         11.54         1.12 o                         
  -5  -2   9          2.77          1.80         0.67 o                         
  -4  -2   9        293.33        298.97         6.92 o                         
  -3  -2   9          1.02          1.07         0.55 o                         
  -2  -2   9         15.96         16.89         0.92 o                         
  -1  -2   9        372.23        363.58         6.35 o                         
   0  -2   9        156.76        163.89         3.70 o                         
   1  -2   9        150.46        156.97         3.55 o                         
   2  -2   9          1.67          2.50         1.15 o                         
   3  -2   9         60.22         64.61         2.37 o                         
   4  -2   9         10.07         11.83         1.56 o                         
   5  -2   9          1.69          2.24         0.85 o                         
   6  -2   9         10.20          7.68         1.37 o                         
  -6  -1   9         36.23         35.60         2.01 o                         
  -5  -1   9          0.65          0.08         0.60 o                         
  -4  -1   9        211.75        219.05         6.27 o                         
  -3  -1   9        174.78        165.17         4.69 o                         
  -1  -1   9       1362.95       1390.50        31.61 o                         
   0  -1   9         33.11         28.39         1.20 o                         
   1  -1   9        117.28        108.76         3.12 o                         
   2  -1   9        657.15        697.02        13.17 o                         
   3  -1   9        103.64        106.37         2.40 o                         
   4  -1   9        252.68        255.67         7.32 o                         
   5  -1   9         75.23         73.68         2.82 o                         
   6  -1   9          9.74          6.43         1.04 o                         
   7  -1   9         93.08         74.88         3.57 o                         
  -6   0   9         26.88         21.88         1.69 o                         
  -5   0   9         41.11         40.32         1.87 o                         
  -4   0   9        427.05        452.18        11.27 o                         
  -3   0   9        822.26        845.46        19.86 o                         
  -2   0   9        200.06        204.99         5.39 o                         
  -1   0   9          5.30          3.50         0.68 o                         
   0   0   9         37.95         40.61         1.48 o                         
   1   0   9         38.29         32.18         2.41 o                         
   2   0   9         63.87         66.47         2.21 o                         
   3   0   9         10.15         11.88         1.75 o                         
   4   0   9        127.43        126.08         4.01 o                         
   5   0   9         23.62         26.15         1.93 o                         
   6   0   9        198.71        191.60         5.82 o                         
   7   0   9         13.99         18.02         1.44 o                         
  -6   1   9         12.19          7.26         1.18 o                         
  -5   1   9         36.38         42.58         2.16 o                         
  -4   1   9       1015.19       1067.19        36.54 o                         
  -3   1   9        805.40        833.18        20.39 o                         
  -2   1   9        131.97        132.47         3.66 o                         
  -1   1   9        140.51        145.37         3.98 o                         
   2   1   9        419.10        404.78         9.79 o                         
   3   1   9        630.91        611.44        14.09 o                         
   4   1   9         65.56         74.29         2.40 o                         
   5   1   9          3.98          3.48         0.98 o                         
   6   1   9         26.20         26.25         2.44 o                         
   7   1   9         11.22          9.07         1.08 o                         
   8   1   9         76.11         69.62         3.51 o                         
  -6   2   9        147.87        153.62         6.70 o                         
  -5   2   9         16.67         10.03         1.07 o                         
  -4   2   9         27.49         27.77         1.66 o                         
  -3   2   9          7.45          9.76         0.91 o                         
  -2   2   9          1.85          2.15         0.62 o                         
  -1   2   9        346.05        332.21         8.16 o                         
   0   2   9        882.09        887.04        21.04 o                         
   1   2   9        464.10        493.26        11.65 o                         
   2   2   9          0.27          0.96         0.56 o                         
   3   2   9        450.68        440.51        10.57 o                         
   4   2   9         81.80         69.86         2.57 o                         
   5   2   9         60.44         57.46         1.66 o                         
   6   2   9          0.41          1.25         0.37 o                         
   7   2   9         33.81         37.14         2.52 o                         
   8   2   9         16.67         14.91         1.50 o                         
  -5   3   9         17.14         16.05         1.45 o                         
  -4   3   9         32.99         29.35         2.53 o                         
  -3   3   9        461.90        486.49        12.49 o                         
  -2   3   9          5.83          6.71         0.85 o                         
  -1   3   9         21.94         20.71         1.13 o                         
   0   3   9         66.06         59.30         2.00 o                         
   1   3   9        490.60        499.54        11.81 o                         
   2   3   9         80.72         88.16         4.98 o                         
   3   3   9         64.67         68.70         2.20 o                         
   4   3   9        185.73        188.85        10.39 o                         
   5   3   9         94.92        100.86         2.36 o                         
   6   3   9         82.64         74.22         2.03 o                         
   7   3   9         10.29          9.66         0.62 o                         
   8   3   9         26.17         30.66         2.77 o                         
  -5   4   9          3.08          3.80         1.03 o                         
  -4   4   9         89.57         70.03         3.16 o                         
  -3   4   9        593.07        578.86        14.92 o                         
  -2   4   9       1241.85       1321.14        43.65 o                         
  -1   4   9         25.40         32.21         1.47 o                         
   0   4   9        550.78        580.06        13.61 o                         
   1   4   9         66.85         60.21         2.01 o                         
   3   4   9        112.73        100.38         4.19 o                         
   4   4   9         55.53         51.10         1.93 o                         
   5   4   9          0.82          1.56         0.63 o                         
   6   4   9        270.76        286.65         8.12 o                         
   7   4   9         64.29         65.20         2.00 o                         
   8   4   9         52.74         43.97         2.25 o                         
  -4   5   9         56.26         65.26         2.99 o                         
  -3   5   9        122.74        124.74         4.28 o                         
  -2   5   9        194.64        192.06         5.55 o                         
  -1   5   9        202.27        211.45         5.65 o                         
   0   5   9        171.94        175.93         4.84 o                         
   2   5   9         30.58         31.88         1.07 o                         
   3   5   9          7.62          6.51         0.75 o                         
   4   5   9        778.34        780.73        18.93 o                         
   5   5   9        254.14        269.55         7.24 o                         
   6   5   9          2.75          1.86         0.55 o                         
   7   5   9         51.82         50.68         1.69 o                         
   8   5   9         23.86         21.70         2.75 o                         
  -3   6   9          6.30          2.53         2.14 o                         
  -2   6   9        218.99        224.66         6.71 o                         
  -1   6   9          0.47          0.00         0.35 o                         
   0   6   9        258.13        269.79         7.16 o                         
   1   6   9         57.96         63.35         2.16 o                         
   2   6   9        278.06        300.19         7.55 o                         
   3   6   9         50.23         60.99         2.03 o                         
   4   6   9         36.55         33.00         1.46 o                         
   5   6   9         93.59         86.62         2.67 o                         
   6   6   9         21.73         16.06         0.89 o                         
   7   6   9         92.01         87.84         2.49 o                         
   8   6   9         97.00         96.19         3.08 o                         
  -2   7   9          0.12          0.00         0.35 o                         
  -1   7   9        444.42        462.25        12.91 o                         
   0   7   9          1.69          1.11         0.52 o                         
   1   7   9        199.25        194.84         5.42 o                         
   2   7   9        205.74        200.47         5.50 o                         
   3   7   9        382.69        376.98         9.37 o                         
   4   7   9         17.04         24.78         3.73 o                         
   5   7   9         52.45         55.90         2.02 o                         
   6   7   9         52.27         53.42         1.70 o                         
   7   7   9         23.64         24.35         1.16 o                         
   8   7   9         50.81         51.01         1.99 o                         
  -1   8   9        100.10        100.64         4.02 o                         
   0   8   9         27.26         24.34         1.33 o                         
   1   8   9        132.12        134.78         4.24 o                         
   2   8   9        130.29        144.66         4.11 o                         
   3   8   9         48.07         49.74         1.74 o                         
   4   8   9         12.62         10.67         0.62 o                         
   5   8   9        152.91        149.26         3.56 o                         
   6   8   9          4.07          5.91         0.58 o                         
   7   8   9          2.41          3.89         0.63 o                         
   0   9   9          0.04         -0.10         0.52 o                         
   1   9   9         25.53         25.04         1.24 o                         
   2   9   9         67.41         69.69         2.75 o                         
   3   9   9         58.58         59.66         2.27 o                         
   4   9   9        116.90        125.78         4.36 o                         
   5   9   9         59.94         56.25         2.03 o                         
   6   9   9         10.73          8.93         0.59 o                         
  -3  -6  10        386.09        364.06        10.34 o                         
  -2  -6  10         18.12         17.03         1.02 o                         
  -1  -6  10         81.09         95.05         3.21 o                         
   0  -6  10         14.43         14.64         1.14 o                         
   1  -6  10          2.92          0.20         1.59 o                         
  -4  -5  10          0.03          1.32         0.62 o                         
  -3  -5  10         10.28          8.49         0.79 o                         
  -2  -5  10         45.11         40.58         1.65 o                         
  -1  -5  10          0.02          0.83         0.42 o                         
   0  -5  10         12.28         13.66         0.87 o                         
   1  -5  10         72.18         70.21         2.99 o                         
   2  -5  10        214.49        229.12        14.40 o                         
   3  -5  10         18.63         15.39         1.31 o                         
  -5  -4  10         81.15         77.25         2.90 o                         
  -4  -4  10        312.10        303.46         9.03 o                         
  -3  -4  10        164.10        173.44         4.65 o                         
  -2  -4  10         34.08         33.42         1.36 o                         
  -1  -4  10         43.65         42.87         1.28 o                         
   0  -4  10        138.87        132.06         3.35 o                         
   1  -4  10        107.51        104.40         2.98 o                         
   2  -4  10         12.95         15.62         1.17 o                         
   3  -4  10          0.86         -1.07         1.13 o                         
   4  -4  10          1.98          2.99         0.83 o                         
  -5  -3  10         23.01         25.04         1.41 o                         
  -4  -3  10         27.46         36.49         1.49 o                         
  -3  -3  10         12.02         11.14         0.90 o                         
  -2  -3  10        150.27        145.23         3.69 o                         
  -1  -3  10        134.48        129.70         4.05 o                         
   0  -3  10        107.00        120.83         3.02 o                         
   1  -3  10          6.58          7.80         0.81 o                         
   2  -3  10          9.99         11.21         0.73 o                         
   3  -3  10          0.17         -1.69         1.12 o                         
   4  -3  10         38.98         38.44         2.06 o                         
   5  -3  10         11.02          9.39         1.32 o                         
  -6  -2  10         61.12         58.84         2.35 o                         
  -5  -2  10         38.68         39.31         1.77 o                         
  -4  -2  10          1.16         -0.66         0.66 o                         
  -3  -2  10        621.31        661.27        14.23 o                         
  -2  -2  10        210.54        213.68         4.82 o                         
  -1  -2  10        475.01        494.96        10.22 o                         
   0  -2  10         86.87         82.16         2.34 o                         
   1  -2  10          0.78          1.45         0.49 o                         
   2  -2  10        373.87        393.77         8.12 o                         
   3  -2  10        240.17        265.41         7.44 o                         
   4  -2  10         84.52         86.57         3.44 o                         
   5  -2  10          6.33          4.95         0.93 o                         
   6  -2  10         40.79         37.08         2.28 o                         
  -6  -1  10        234.61        243.94         9.75 o                         
  -5  -1  10          7.02          6.71         1.04 o                         
  -4  -1  10        439.21        460.98        12.64 o                         
  -3  -1  10        231.96        250.24         6.89 o                         
  -2  -1  10        378.85        387.57        10.20 o                         
  -1  -1  10         20.50         18.67         1.12 o                         
   0  -1  10          0.19         -1.40         0.94 o                         
   1  -1  10          2.28          0.42         0.83 o                         
   2  -1  10        121.61        119.27         3.36 o                         
   3  -1  10        399.31        427.07         8.68 o                         
   4  -1  10         46.32         42.40         2.00 o                         
   5  -1  10        114.07        101.76         3.74 o                         
   6  -1  10         12.17          9.63         1.64 o                         
   7  -1  10        177.60        156.98         6.56 o                         
  -6   0  10         46.21         50.12         2.71 o                         
  -5   0  10          0.41          0.25         0.90 o                         
  -4   0  10          0.09          0.80         0.86 o                         
  -3   0  10         80.53         85.87         2.95 o                         
  -2   0  10        210.94        219.92         5.76 o                         
  -1   0  10         17.88         17.32         1.13 o                         
   0   0  10        243.72        247.42         5.96 o                         
   1   0  10        232.69        213.35         6.45 o                         
   2   0  10          4.13          6.87         3.58 o                         
   3   0  10         31.84         30.87         1.80 o                         
   4   0  10        100.49        108.41         3.35 o                         
   5   0  10         53.74         48.53         2.19 o                         
   6   0  10          9.60          8.42         1.35 o                         
   7   0  10          1.83          1.53         0.92 o                         
  -6   1  10        116.30        119.44         5.31 o                         
  -5   1  10         61.89         51.11         2.62 o                         
  -4   1  10         61.88         55.72         2.28 o                         
  -3   1  10        390.36        403.02        10.40 o                         
  -2   1  10         82.20         85.54         2.61 o                         
  -1   1  10          0.52         -0.42         0.66 o                         
   0   1  10        224.36        229.77         4.92 o                         
   1   1  10       1384.91       1523.50        49.17 o                         
   2   1  10        125.89        128.45         3.73 o                         
   4   1  10          2.67          1.01         1.14 o                         
   5   1  10        117.47        125.47         4.13 o                         
   6   1  10         16.61         12.61         1.25 o                         
   7   1  10          2.54          2.13         0.97 o                         
   8   1  10         15.94         17.19         1.53 o                         
  -5   2  10        534.47        554.10        19.29 o                         
  -4   2  10         43.55         42.23         3.56 o                         
  -3   2  10         25.02         28.95         1.46 o                         
  -2   2  10         58.79         63.73         2.26 o                         
  -1   2  10        426.02        402.78         9.93 o                         
   0   2  10         31.30         24.86         1.29 o                         
   1   2  10          0.41         -0.44         1.32 o                         
   2   2  10          6.86         10.66         1.00 o                         
   3   2  10         19.19         17.44         1.13 o                         
   4   2  10        618.42        639.59        15.90 o                         
   5   2  10        254.76        261.69         5.62 o                         
   6   2  10          0.34          0.10         0.33 o                         
   7   2  10         52.35         56.92         2.45 o                         
   8   2  10         23.50         24.79         1.93 o                         
  -5   3  10         41.44         39.30         2.40 o                         
  -4   3  10          4.51          5.30         1.23 o                         
  -3   3  10         24.08         27.89         1.49 o                         
  -2   3  10        249.28        248.00         6.68 o                         
  -1   3  10         38.55         32.34         1.54 o                         
   0   3  10         64.03         74.69         2.34 o                         
   1   3  10        796.18        801.95        18.62 o                         
   2   3  10          7.24          8.43         0.87 o                         
   3   3  10          9.02         10.31         1.34 o                         
   4   3  10          0.84          0.33         1.30 o                         
   5   3  10         56.78         58.54         2.13 o                         
   6   3  10         14.98         17.85         0.92 o                         
   7   3  10        163.46        162.86         4.19 o                         
   8   3  10          2.36          2.07         1.02 o                         
  -4   4  10         44.58         32.31         1.89 o                         
  -3   4  10         37.39         32.41         1.74 o                         
  -2   4  10          6.91          6.23         0.91 o                         
  -1   4  10        172.41        170.04         4.76 o                         
   0   4  10         93.54         90.62         2.80 o                         
   1   4  10         91.32         95.05         2.76 o                         
   2   4  10        421.12        409.68        10.11 o                         
   3   4  10          3.59          3.81         2.10 o                         
   4   4  10        270.07        265.84         6.92 o                         
   5   4  10         20.27         20.78         1.64 o                         
   6   4  10        316.16        348.34         7.72 o                         
   7   4  10          9.24          7.29         1.51 o                         
   8   4  10         39.69         37.73         3.59 o                         
  -4   5  10         91.24        105.39         4.48 o                         
  -3   5  10         87.91         85.18         8.06 o                         
  -2   5  10        126.22        111.30         3.73 o                         
  -1   5  10          0.10         -1.09         0.72 o                         
   0   5  10        115.76        117.34         3.70 o                         
   1   5  10        380.28        401.13        14.86 o                         
   2   5  10          3.83          8.31         0.69 o                         
   3   5  10        309.01        320.23         8.12 o                         
   4   5  10        784.47        797.37        19.51 o                         
   5   5  10         10.15         10.44         0.95 o                         
   6   5  10          3.89          4.31         0.68 o                         
   7   5  10         29.81         31.93         1.30 o                         
   8   5  10         10.96         12.73         1.37 o                         
  -3   6  10         73.59         59.30         2.81 o                         
  -2   6  10         53.56         54.76         2.53 o                         
  -1   6  10         86.77         85.65         2.94 o                         
   0   6  10         97.93         93.67         2.96 o                         
   1   6  10         24.93         23.47         1.25 o                         
   3   6  10         64.96         64.27         2.03 o                         
   4   6  10         34.79         34.07         1.56 o                         
   5   6  10         25.39         25.14         1.89 o                         
   6   6  10          6.14          7.28         0.75 o                         
   7   6  10          2.57          3.44         1.49 o                         
   8   6  10          8.06         12.32         0.97 o                         
  -2   7  10         34.86         38.58         2.12 o                         
  -1   7  10         12.55         10.71         1.12 o                         
   0   7  10         63.52         65.53         2.38 o                         
   1   7  10        278.30        296.93         7.71 o                         
   3   7  10          0.24         -0.07         0.56 o                         
   4   7  10         28.52         29.28         1.30 o                         
   5   7  10        347.70        341.53         9.38 o                         
   6   7  10         47.09         49.31         1.81 o                         
   7   7  10        129.53        139.68         4.34 o                         
  -1   8  10        132.47        118.88         4.88 o                         
   0   8  10          0.67          1.07         0.73 o                         
   1   8  10         10.61          9.41         0.79 o                         
   2   8  10        252.38        250.05         8.19 o                         
   3   8  10         92.62         90.62         2.80 o                         
   4   8  10         27.72         31.48         1.52 o                         
   5   8  10         90.72         99.76         3.94 o                         
   6   8  10          1.57          0.75         0.55 o                         
   7   8  10         22.17         19.82         4.52 o                         
   1   9  10        111.43        102.53         4.06 o                         
   2   9  10         19.29         22.13         1.16 o                         
   3   9  10        381.08        354.02        11.96 o                         
   4   9  10          0.58         -0.79         0.53 o                         
   5   9  10         24.20         26.41         1.27 o                         
  -3  -5  11         34.20         29.59         1.47 o                         
  -2  -5  11         41.66         36.84         1.57 o                         
  -1  -5  11          7.42          8.49         0.79 o                         
   0  -5  11          2.39          1.14         0.55 o                         
   1  -5  11         17.37         15.57         2.18 o                         
   2  -5  11         14.77         15.59         1.38 o                         
  -4  -4  11          4.41          3.40         0.82 o                         
  -3  -4  11        166.90        153.28         4.96 o                         
  -2  -4  11         17.40         16.40         1.10 o                         
  -1  -4  11        101.11        110.80         3.10 o                         
   0  -4  11         51.49         50.32         4.20 o                         
   1  -4  11        204.63        200.41         6.20 o                         
   2  -4  11          2.41          1.61         0.77 o                         
   3  -4  11          0.50          0.62         2.19 o                         
  -5  -3  11        101.08         97.82         3.73 o                         
  -4  -3  11         62.55         61.68         2.41 o                         
  -3  -3  11         32.89         26.05         1.26 o                         
  -2  -3  11          3.59          3.98         0.68 o                         
  -1  -3  11          4.39          4.64         0.66 o                         
   0  -3  11         60.85         65.45         2.11 o                         
   1  -3  11          0.90          1.17         0.56 o                         
   2  -3  11         41.37         40.19         1.67 o                         
   3  -3  11          5.35          6.77         1.08 o                         
   4  -3  11         46.68         35.03         2.48 o                         
   5  -3  11          4.18          5.15         1.19 o                         
  -5  -2  11         27.22         27.82         1.49 o                         
  -4  -2  11          6.41          4.67         0.76 o                         
  -3  -2  11         29.32         27.95         1.24 o                         
  -2  -2  11        471.53        499.68        10.79 o                         
  -1  -2  11         39.86         39.24         1.48 o                         
   0  -2  11        129.12        141.53         3.34 o                         
   1  -2  11         58.24         54.77         1.79 o                         
   2  -2  11          1.51          0.91         0.40 o                         
   3  -2  11         23.76         24.74         2.38 o                         
   4  -2  11         32.28         31.49         1.84 o                         
   5  -2  11          3.16          4.18         0.93 o                         
  -5  -1  11          0.03          0.31         0.83 o                         
  -4  -1  11        201.92        199.80         6.82 o                         
  -3  -1  11        182.22        170.04         5.37 o                         
  -1  -1  11          4.56          8.91         1.05 o                         
   0  -1  11        854.93        942.06        22.59 o                         
   1  -1  11          6.19          3.58         1.35 o                         
   2  -1  11        223.22        217.73         9.21 o                         
   3  -1  11          0.04         -1.41         1.04 o                         
   4  -1  11        154.51        158.13         5.34 o                         
   5  -1  11          1.33         -1.10         0.95 o                         
   6  -1  11         29.39         27.34         2.42 o                         
  -5   0  11         62.29         63.35         3.28 o                         
  -4   0  11        235.56        241.74         7.51 o                         
  -3   0  11        113.72        122.11         4.03 o                         
  -2   0  11         49.09         44.41         1.96 o                         
  -1   0  11        284.43        298.15         7.93 o                         
   0   0  11          8.51          7.16         1.01 o                         
   1   0  11        378.59        378.27         9.55 o                         
   2   0  11         41.05         46.32         1.98 o                         
   3   0  11         54.19         48.44         2.05 o                         
   4   0  11         80.40         84.81         2.40 o                         
   5   0  11          6.19         10.00         1.15 o                         
   6   0  11         47.24         40.22         2.24 o                         
   7   0  11          0.39          0.77         0.98 o                         
  -5   1  11         83.93         79.86         3.79 o                         
  -4   1  11        131.49        129.37         4.69 o                         
  -3   1  11         76.73         76.23         2.88 o                         
  -2   1  11        364.35        382.25        10.36 o                         
  -1   1  11        355.15        355.79         9.33 o                         
   0   1  11         25.87         24.20         1.38 o                         
   1   1  11         90.91         89.23         5.50 o                         
   2   1  11        316.35        322.22         8.20 o                         
   3   1  11         36.24         38.37         1.88 o                         
   4   1  11          0.01         -0.78         1.25 o                         
   5   1  11         68.40         71.12         3.77 o                         
   6   1  11         59.67         60.32         2.61 o                         
   7   1  11         11.63         11.53         1.25 o                         
  -5   2  11          2.55          6.26         1.38 o                         
  -4   2  11         35.98         37.63         2.02 o                         
  -3   2  11         41.67         32.88         1.75 o                         
  -2   2  11        557.64        584.89        14.81 o                         
  -1   2  11        220.83        230.17         6.25 o                         
   0   2  11          4.76          4.54         0.83 o                         
   1   2  11        404.65        379.95         9.65 o                         
   2   2  11         93.70         86.79         3.02 o                         
   3   2  11          5.39          4.44         0.74 o                         
   4   2  11         24.85         29.51         1.66 o                         
   5   2  11        156.90        156.51         5.10 o                         
   6   2  11         22.20         16.95         0.68 o                         
   7   2  11          8.85          9.02         3.15 o                         
  -4   3  11          0.05          0.10         0.87 o                         
  -3   3  11         30.62         27.89         1.62 o                         
  -2   3  11        200.84        187.84         5.65 o                         
  -1   3  11        171.94        175.30         5.14 o                         
   0   3  11          0.29          0.80         0.77 o                         
   1   3  11         61.98         63.10         1.85 o                         
   2   3  11        335.47        348.03         9.10 o                         
   3   3  11        143.11        142.66         7.61 o                         
   4   3  11        179.61        186.26         6.59 o                         
   5   3  11         26.81         26.16         1.36 o                         
   6   3  11          0.01          1.30         0.50 o                         
   7   3  11          3.90          2.58         0.46 o                         
   8   3  11          1.07         -0.21         0.48 o                         
  -4   4  11        285.73        303.46        11.28 o                         
  -3   4  11          6.47          6.32         1.04 o                         
  -2   4  11          5.81          2.96         0.87 o                         
  -1   4  11        875.08        895.48        22.55 o                         
   0   4  11        573.72        579.21        14.45 o                         
   1   4  11          4.08          1.98         0.98 o                         
   2   4  11        148.48        161.37         5.99 o                         
   3   4  11        126.81        137.39         4.19 o                         
   4   4  11       1016.00       1051.48        35.51 o                         
   5   4  11        396.23        419.70        11.51 o                         
   6   4  11         38.15         34.45         4.54 o                         
   7   4  11         33.75         30.22         2.50 o                         
   8   4  11         81.64         85.33         3.61 o                         
  -3   5  11         92.29        103.49         4.31 o                         
  -2   5  11          3.98          5.71         0.90 o                         
  -1   5  11        358.63        351.15         9.49 o                         
   0   5  11         40.39         36.77         1.71 o                         
   1   5  11        315.65        315.06         8.15 o                         
   2   5  11        364.75        378.58         9.85 o                         
   3   5  11        558.58        575.40        14.28 o                         
   4   5  11         16.41         16.93         1.11 o                         
   5   5  11         75.75         69.93         2.65 o                         
   6   5  11         24.55         23.86         1.20 o                         
   7   5  11          5.40          5.36         0.69 o                         
   8   5  11         26.16         24.66         1.21 o                         
  -2   6  11          5.78          5.33         1.03 o                         
  -1   6  11         12.30         14.20         1.11 o                         
   0   6  11         22.62         25.57         1.37 o                         
   1   6  11          0.27         -0.94         0.62 o                         
   2   6  11        306.03        304.69         8.22 o                         
   3   6  11        178.06        182.95         5.23 o                         
   4   6  11         11.27         14.37         1.08 o                         
   5   6  11         80.35         79.03         2.89 o                         
   6   6  11         68.84         66.85         2.17 o                         
   7   6  11          6.38          7.29         0.74 o                         
  -1   7  11         94.23         88.84         3.66 o                         
   0   7  11        124.31        127.77         4.93 o                         
   1   7  11          2.33         -0.42         0.84 o                         
   2   7  11        151.83        159.32         4.76 o                         
   3   7  11         21.84         19.86         1.10 o                         
   4   7  11          0.13          0.74         0.85 o                         
   5   7  11        228.02        220.35         6.44 o                         
   6   7  11        339.85        339.24        13.41 o                         
   7   7  11          8.87          9.67         0.86 o                         
   0   8  11        291.85        272.89         9.92 o                         
   1   8  11         29.54         30.69         1.57 o                         
   2   8  11          5.75          4.47         0.82 o                         
   3   8  11          4.94          3.68         0.59 o                         
   4   8  11        115.10        123.94         4.46 o                         
   5   8  11          1.54          1.58         1.08 o                         
   6   8  11         37.62         35.85         1.46 o                         
   2   9  11         50.70         54.94         2.36 o                         
   3   9  11         71.49         67.74         2.71 o                         
   4   9  11         56.62         49.25         2.07 o                         
  -3  -4  12          0.00         -0.07         0.70 o                         
  -2  -4  12        104.37        109.94         3.71 o                         
  -1  -4  12         22.08         20.76         1.23 o                         
   0  -4  12        138.17        126.09         4.93 o                         
   1  -4  12          1.44          0.83         0.58 o                         
   2  -4  12          0.27          0.85         0.86 o                         
  -4  -3  12         39.41         42.47         1.84 o                         
  -3  -3  12          2.29          2.91         0.62 o                         
  -2  -3  12         33.31         23.59         1.20 o                         
  -1  -3  12        110.18        109.44         3.69 o                         
   0  -3  12         72.60         65.83         2.10 o                         
   1  -3  12         28.02         27.58         1.98 o                         
   2  -3  12          8.30          5.88         1.19 o                         
   3  -3  12         50.47         47.14         2.49 o                         
   4  -3  12        109.58        108.37         4.85 o                         
  -4  -2  12         52.30         53.98         2.25 o                         
  -3  -2  12          6.00          5.19         0.86 o                         
  -2  -2  12        174.45        166.99         4.72 o                         
  -1  -2  12        107.04        115.56         3.16 o                         
   0  -2  12         18.70         17.82         0.98 o                         
   1  -2  12         58.91         61.55         3.37 o                         
   2  -2  12         12.48         11.44         0.74 o                         
   3  -2  12          1.58          2.20         0.46 o                         
   4  -2  12          0.95          1.83         0.98 o                         
   5  -2  12         42.10         41.61         2.44 o                         
  -4  -1  12        113.52        121.07         5.05 o                         
  -3  -1  12         49.03         51.33         2.45 o                         
  -2  -1  12        395.56        387.33        11.12 o                         
  -1  -1  12          3.62          4.77         0.93 o                         
   0  -1  12         81.60         96.78         3.59 o                         
   1  -1  12        328.09        323.60         7.48 o                         
   2  -1  12          1.72          3.37         1.11 o                         
   3  -1  12         12.00         14.50         0.73 o                         
   4  -1  12          7.40          5.26         0.91 o                         
   5  -1  12         38.69         30.52         2.05 o                         
   6  -1  12         17.99         19.14         1.58 o                         
  -4   0  12          0.37          0.25         0.87 o                         
  -3   0  12         42.58         47.93         2.20 o                         
  -2   0  12        109.32        117.47         3.95 o                         
  -1   0  12         99.67        107.36         3.90 o                         
   0   0  12          2.48          7.76         1.09 o                         
   1   0  12          1.01          1.51         0.98 o                         
   2   0  12          7.74          5.77         1.12 o                         
   3   0  12        136.99        126.85         8.38 o                         
   4   0  12         68.60         65.16         1.83 o                         
   5   0  12         20.42         17.63         1.43 o                         
   6   0  12          1.59          0.61         0.97 o                         
  -4   1  12          1.45          1.11         0.90 o                         
  -3   1  12        116.83        115.56         4.18 o                         
  -2   1  12         19.74         18.32         1.51 o                         
  -1   1  12        206.93        204.15         5.89 o                         
   0   1  12         48.28         43.40         1.94 o                         
   1   1  12          2.39          1.22         1.44 o                         
   2   1  12        491.74        481.57        12.41 o                         
   3   1  12        426.34        447.61        11.88 o                         
   4   1  12        280.26        279.18         8.33 o                         
   5   1  12          0.32          0.56         0.42 o                         
   6   1  12         44.18         44.00         2.54 o                         
   7   1  12          6.57          8.64         3.67 o                         
  -4   2  12        373.80        395.96        14.99 o                         
  -3   2  12        718.98        774.43        21.63 o                         
  -2   2  12         40.10         42.24         1.99 o                         
  -1   2  12          0.02          1.00         0.77 o                         
   0   2  12         14.79         15.65         1.12 o                         
   1   2  12         49.66         47.20         3.41 o                         
   2   2  12         52.20         54.19         2.05 o                         
   3   2  12          3.83          3.24         0.86 o                         
   4   2  12         15.67         14.69         1.11 o                         
   5   2  12         86.04         88.21         3.17 o                         
   6   2  12         57.84         54.90         3.05 o                         
   7   2  12          6.09          4.56         1.81 o                         
  -4   3  12         77.43         76.64         3.92 o                         
  -3   3  12          1.04         -0.25         0.76 o                         
  -2   3  12        118.15        103.73         3.72 o                         
  -1   3  12         77.28         78.92         2.82 o                         
   0   3  12          3.69          2.18         0.87 o                         
   1   3  12          9.20          5.71         0.75 o                         
   2   3  12        124.08        125.00         3.77 o                         
   3   3  12         65.25         56.73         2.15 o                         
   4   3  12         19.63         19.01         1.23 o                         
   5   3  12          1.80          2.34         1.80 o                         
   6   3  12         19.36         22.37         0.99 o                         
   7   3  12         72.28         66.83         2.81 o                         
  -3   4  12         36.45         31.41         2.11 o                         
  -2   4  12        396.59        371.28        10.89 o                         
  -1   4  12          5.57          3.91         0.84 o                         
   0   4  12        156.20        170.35         5.23 o                         
   1   4  12          4.01          5.19         0.83 o                         
   2   4  12         51.36         52.28         3.55 o                         
   3   4  12         10.42          7.96         1.00 o                         
   4   4  12        129.16        130.25         4.97 o                         
   5   4  12        295.42        295.25        10.30 o                         
   6   4  12          5.18          2.14         0.53 o                         
   7   4  12          0.01         -0.35         0.52 o                         
  -3   5  12         78.66         72.07         3.60 o                         
  -2   5  12        236.17        247.82         9.08 o                         
  -1   5  12         42.55         45.44         2.14 o                         
   0   5  12         85.66         90.85         3.25 o                         
   1   5  12        226.36        251.73         7.10 o                         
   2   5  12         54.13         55.46         2.02 o                         
   3   5  12        678.93        726.74        18.40 o                         
   4   5  12         62.98         62.95         2.47 o                         
   5   5  12        107.43        124.06        12.19 o                         
   6   5  12          0.24         -0.23         0.63 o                         
   7   5  12         30.69         33.84         2.40 o                         
  -2   6  12        112.25        105.54         4.35 o                         
  -1   6  12         94.82         85.87         3.71 o                         
   0   6  12        277.57        297.54         8.53 o                         
   1   6  12         12.50         14.06         1.10 o                         
   2   6  12          1.26          0.07         0.70 o                         
   3   6  12        187.75        193.33         4.75 o                         
   4   6  12        247.71        257.22        15.37 o                         
   5   6  12          0.04          1.54         0.76 o                         
   6   6  12         46.65         44.63         1.82 o                         
   7   6  12          5.49          4.76         0.94 o                         
  -1   7  12        126.38        129.77         5.23 o                         
   0   7  12         68.18         75.30         3.37 o                         
   1   7  12        205.89        210.42         7.34 o                         
   2   7  12          0.01          0.55         0.72 o                         
   3   7  12        214.50        221.67         7.89 o                         
   4   7  12         17.48         19.17         1.20 o                         
   5   7  12        108.55        106.35         5.71 o                         
   6   7  12         30.18         27.54         1.30 o                         
   1   8  12         36.59         35.29         1.82 o                         
   2   8  12         18.36         18.22         1.16 o                         
   3   8  12         44.96         39.16         1.84 o                         
   4   8  12        446.48        427.73        14.37 o                         
   5   8  12         13.14         11.81         2.28 o                         
   0  -4  13         16.79         12.73         0.97 o                         
  -2  -3  13         50.06         53.63         2.24 o                         
  -1  -3  13         47.96         44.26         1.88 o                         
   0  -3  13         30.96         29.20         2.56 o                         
   1  -3  13         55.09         54.92         3.09 o                         
   2  -3  13         56.74         55.57         2.43 o                         
   3  -3  13          0.81          2.44         0.94 o                         
  -3  -2  13          0.73          0.80         0.77 o                         
  -2  -2  13         44.74         47.12         1.94 o                         
  -1  -2  13        129.10        124.20         4.07 o                         
   0  -2  13         74.74         75.36         2.80 o                         
   1  -2  13          6.92          6.15         0.71 o                         
   2  -2  13         12.08         10.36         0.77 o                         
   3  -2  13         10.47          9.21         0.68 o                         
   4  -2  13         47.73         45.93         6.54 o                         
  -3  -1  13         18.96         19.65         1.51 o                         
  -2  -1  13        207.91        227.49         8.35 o                         
  -1  -1  13        217.86        221.32         7.01 o                         
   1  -1  13         39.21         42.37         1.66 o                         
   2  -1  13         20.78         24.30         1.10 o                         
   3  -1  13          2.25          3.38         0.60 o                         
   4  -1  13         13.58         12.39         1.47 o                         
   5  -1  13          2.80          4.35         1.00 o                         
  -4   0  13         79.05         73.68         3.74 o                         
  -3   0  13         46.21         44.88         2.29 o                         
  -2   0  13        112.62        116.83         4.33 o                         
  -1   0  13         25.38         28.95         1.84 o                         
   0   0  13         34.07         34.42         1.39 o                         
   1   0  13         44.65         43.25         1.89 o                         
   2   0  13          0.08          0.70         0.87 o                         
   3   0  13        100.65        102.99         3.67 o                         
   4   0  13         36.04         32.20         1.40 o                         
   5   0  13         28.39         28.10         2.05 o                         
   6   0  13          7.02          4.51         1.15 o                         
  -4   1  13         25.29         25.10         1.83 o                         
  -3   1  13         85.56         84.89         3.80 o                         
  -2   1  13         53.82         49.33         2.32 o                         
  -1   1  13        406.97        416.12        11.77 o                         
   0   1  13          1.23          2.45         0.90 o                         
   1   1  13        174.28        173.75         5.16 o                         
   2   1  13         25.58         21.67         2.32 o                         
   3   1  13         34.84         37.99         2.97 o                         
   4   1  13         60.42         62.39         7.28 o                         
   5   1  13         15.20         16.16         0.59 o                         
   6   1  13          2.54          2.07         0.95 o                         
  -3   2  13         23.57         26.41         1.88 o                         
  -2   2  13          9.24         10.64         1.11 o                         
  -1   2  13         20.58         25.04         1.47 o                         
   0   2  13         14.39         15.65         1.30 o                         
   1   2  13        203.15        215.93         8.74 o                         
   2   2  13         76.42         70.61         2.66 o                         
   3   2  13          0.63          2.26         1.44 o                         
   4   2  13         20.57         17.68         2.04 o                         
   5   2  13         43.41         36.83         1.94 o                         
   6   2  13         12.51         16.24         2.16 o                         
  -3   3  13        184.38        181.12         7.29 o                         
  -2   3  13          4.20          3.57         1.00 o                         
  -1   3  13         21.07         19.34         1.29 o                         
   0   3  13        898.33        929.26        33.38 o                         
   1   3  13        207.60        201.30         6.01 o                         
   2   3  13         41.77         44.13         1.84 o                         
   3   3  13         49.37         51.09         2.17 o                         
   4   3  13         48.68         43.47         2.05 o                         
   5   3  13        128.40        128.34         6.99 o                         
   6   3  13         13.39         12.74         2.29 o                         
   7   3  13          0.53          0.33         1.36 o                         
  -3   4  13        128.90        114.30         4.91 o                         
  -2   4  13          1.34         -0.55         0.76 o                         
  -1   4  13         81.08         81.03         3.39 o                         
   0   4  13         20.84         20.02         1.37 o                         
   1   4  13        146.85        160.36         4.92 o                         
   2   4  13        151.43        152.92         5.10 o                         
   3   4  13        131.48        130.61         5.32 o                         
   4   4  13         20.38         22.70         1.37 o                         
   5   4  13         10.00          8.75         1.86 o                         
   6   4  13        106.53        101.09         3.57 o                         
   7   4  13         10.46          6.62         0.68 o                         
  -2   5  13        194.52        202.98         8.05 o                         
  -1   5  13         64.77         66.19         3.16 o                         
   0   5  13         74.56         85.21         3.26 o                         
   1   5  13         19.52         18.77         1.48 o                         
   2   5  13         68.24         62.51         2.61 o                         
   3   5  13        369.47        366.07        10.26 o                         
   4   5  13          7.68          6.59         2.34 o                         
   5   5  13         11.83         12.57         1.33 o                         
   6   5  13          8.99          6.59         1.18 o                         
   7   5  13         64.26         64.52         2.47 o                         
  -1   6  13         10.90         12.15         1.27 o                         
   0   6  13          0.24         -0.80         0.80 o                         
   1   6  13         95.18         89.06         3.56 o                         
   2   6  13          0.01         -0.48         0.62 o                         
   3   6  13          1.32          1.05         0.58 o                         
   4   6  13        525.01        539.76        17.50 o                         
   5   6  13         11.51         11.00         1.17 o                         
   6   6  13          0.12          1.31         0.93 o                         
   0   7  13          1.26          2.43         0.82 o                         
   1   7  13          0.12          0.62         0.76 o                         
   2   7  13         12.85         14.91         1.18 o                         
   3   7  13         27.62         28.95         1.58 o                         
   4   7  13         18.24         20.48         2.68 o                         
   5   7  13         33.78         29.91         1.71 o                         
   6   7  13          0.11         -0.81         0.69 o                         
   2   8  13        103.58        100.87         4.02 o                         
   3   8  13        146.16        139.33         5.28 o                         
   4   8  13          0.88         -0.25         0.59 o                         
  -2  -2  14          9.81          9.48         0.98 o                         
  -1  -2  14         28.59         22.85         1.30 o                         
   0  -2  14          4.11          5.27         1.40 o                         
   1  -2  14          0.71          2.14         0.72 o                         
   2  -2  14         17.97         15.16         2.40 o                         
   3  -2  14         13.31         10.01         3.37 o                         
  -2  -1  14         31.32         29.14         1.97 o                         
  -1  -1  14         63.04         59.20         3.08 o                         
   0  -1  14        300.30        306.57         9.27 o                         
   1  -1  14          6.56          5.80         0.86 o                         
   2  -1  14        185.39        195.74         6.40 o                         
   3  -1  14         14.26         12.56         0.86 o                         
   4  -1  14         35.55         41.83         1.63 o                         
  -3   0  14         16.04         15.65         1.49 o                         
  -2   0  14          0.68          0.10         0.90 o                         
  -1   0  14         75.53         81.77         3.73 o                         
   0   0  14          0.74         -0.25         0.83 o                         
   1   0  14         64.37         67.22         2.85 o                         
   2   0  14          2.13          2.77         1.19 o                         
   3   0  14        101.68        101.50         3.42 o                         
   4   0  14          0.09         -1.01         0.82 o                         
   5   0  14        108.43         95.45         4.64 o                         
  -3   1  14        396.30        388.03        14.61 o                         
  -2   1  14          7.67          4.93         0.97 o                         
  -1   1  14          4.73          6.44         0.96 o                         
   0   1  14         80.31         74.99         2.96 o                         
   1   1  14         54.76         56.18         4.57 o                         
   2   1  14         31.65         36.98         1.82 o                         
   3   1  14         17.83         14.87         1.21 o                         
   4   1  14        196.69        175.26         7.10 o                         
   5   1  14         62.95         60.76         4.29 o                         
  -2   2  14         19.89         18.98         1.54 o                         
  -1   2  14          8.72         12.15         1.43 o                         
   0   2  14         75.95         76.74         2.99 o                         
   1   2  14        155.23        151.72         4.13 o                         
   2   2  14          3.22          2.01         0.84 o                         
   3   2  14         99.02        108.20         3.98 o                         
   4   2  14          1.00          2.44         1.05 o                         
   5   2  14          0.83         -0.63         1.19 o                         
   6   2  14         12.76         12.68         0.63 o                         
  -2   3  14         14.43          9.08         1.17 o                         
  -1   3  14         56.02         51.25         2.53 o                         
   0   3  14         99.54         94.59         3.55 o                         
   1   3  14         36.65         40.58         2.10 o                         
   2   3  14          0.92         -0.31         0.97 o                         
   3   3  14         74.94         78.61         3.34 o                         
   4   3  14         39.18         40.50         3.75 o                         
   5   3  14         44.06         41.48         5.36 o                         
   6   3  14         68.11         64.70         2.45 o                         
  -2   4  14        156.21        164.56         6.34 o                         
  -1   4  14         16.81         15.37         1.34 o                         
   0   4  14        122.37        115.56         4.68 o                         
   1   4  14         98.01         92.76         3.29 o                         
   2   4  14         59.64         55.13         2.56 o                         
   3   4  14          2.69          6.18         2.43 o                         
   4   4  14          3.57          7.67         3.48 o                         
   5   4  14         11.77         10.73         1.31 o                         
   6   4  14          7.64          7.73         1.37 o                         
  -1   5  14         36.93         33.70         1.91 o                         
   0   5  14        167.24        179.22         6.62 o                         
   1   5  14        283.27        270.56         9.68 o                         
   2   5  14         31.86         27.09         1.72 o                         
   3   5  14        287.59        293.33        10.34 o                         
   4   5  14        163.60        178.22         8.33 o                         
   5   5  14        435.31        438.07        16.04 o                         
   6   5  14          3.68          3.06         0.96 o                         
   0   6  14         76.11         79.97         3.58 o                         
   1   6  14         47.20         53.20         2.58 o                         
   2   6  14          0.09          0.69         1.04 o                         
   3   6  14         12.97         12.35         1.16 o                         
   4   6  14         23.62         31.01         3.94 o                         
   5   6  14         35.38         34.67         2.11 o                         
   2   7  14         52.55         49.08         2.39 o                         
   3   7  14        142.56        143.53         5.64 o                         
   4   7  14          0.01          1.01         0.68 o                         
  -1  -1  15          0.48          1.04         1.04 o                         
   0  -1  15         50.19         47.20         2.18 o                         
   1  -1  15         74.37         78.47         3.07 o                         
   2  -1  15         23.97         24.72         1.32 o                         
  -1   0  15          2.14          2.87         1.12 o                         
   0   0  15         20.73         18.77         1.53 o                         
   1   0  15         19.84         12.92         1.58 o                         
   2   0  15          7.03          7.04         1.07 o                         
   3   0  15          3.17          2.59         0.54 o                         
  -1   1  15          9.45         11.14         1.38 o                         
   0   1  15          3.46          4.95         1.15 o                         
   1   1  15         10.18          9.73         3.27 o                         
   2   1  15         24.69         21.12         2.52 o                         
   3   1  15         17.27         12.64         2.70 o                         
   4   1  15          2.45          3.26         2.34 o                         
  -1   2  15        122.91        124.20         5.38 o                         
   0   2  15         28.47         21.52         1.69 o                         
   1   2  15         62.51         57.68         2.86 o                         
   2   2  15         11.63          8.88         1.06 o                         
   3   2  15         37.21         36.54         5.05 o                         
   4   2  15         47.85         44.39         2.47 o                         
   5   2  15          2.77          2.57         0.97 o                         
  -1   3  15         64.39         59.30         3.08 o                         
   0   3  15          7.76          7.33         1.21 o                         
   1   3  15         83.35         81.03         3.60 o                         
   2   3  15         83.78         93.18         4.12 o                         
   3   3  15          2.05          1.44         0.87 o                         
   4   3  15          3.02          3.08         1.15 o                         
   5   3  15          0.02          0.27         0.94 o                         
  -1   4  15         15.99         17.77         1.44 o                         
   0   4  15          0.01          1.00         1.21 o                         
   1   4  15         34.21         24.46         1.69 o                         
   2   4  15          1.83          1.45         1.72 o                         
   3   4  15          3.66          1.07         0.87 o                         
   4   4  15          1.82          3.17         2.38 o                         
   5   4  15         11.08         12.33         1.25 o                         
   0   5  15        101.67        100.99         4.38 o                         
   1   5  15         11.22          7.21         0.98 o                         
   2   5  15         22.84         20.18         1.69 o                         
   3   5  15         15.95         18.09         2.95 o                         
   4   5  15         45.52         42.89         2.29 o                         
   5   5  15        226.33        237.64         8.63 o                         
   2   6  15         59.53         56.79         2.84 o                         
   3   6  15          4.76          3.26         0.87 o                         
   4   6  15         33.91         28.69         1.87 o                         
   1   1  16         20.17         23.35         1.41 o                         
   2   1  16         36.52         31.15         2.14 o                         
   1   2  16          4.35          3.35         1.42 o                         
   2   2  16         41.43         37.22         2.36 o                         
   3   2  16          1.59          1.64         0.98 o                         
   1   3  16         98.98         94.59         4.24 o                         
   2   3  16        219.17        225.58         8.16 o                         
   3   3  16        101.22         99.78         4.65 o                         
   2   4  16          3.57          2.56         1.00 o                         
   3   4  16          0.00         -0.53         0.85 o                         
                                                                                
